# Supplementary material for: High natural PHA production from acetate in Cobetia sp. MC34 and Cobetia marina DSM 4741T and in silico analyses of the genus specific PhaC2 polymerase variant
Source: Microb Cell Fact. 2021 Dec 20;20:225. doi: 10.1186/s12934-021-01713-0 (PMC8686332; doi:10.1186/s12934-021-01713-0)
Supplement: Supplementary file 2 — Additional file 2: PhaC_C-term. [file 12934_2021_1713_MOESM2_ESM.csv]

,index,Query,Hit_type,PSSM-ID,From,To,E-Value,Bitscore,Accession,Short_name,Incomplete,Superfamily,Definition
0,4,Q#1 - >Cobetia_MC-34_PhaC2,non-specific,282904,670,989,6.02e-10,63.3968,pfam05109,Herpes_BLLF1,N,cl37540,"Herpes virus major outer envelope glycoprotein (BLLF1)	This family consists of the BLLF1 viral late glycoprotein, also termed gp350/220. It is the most abundantly expressed glycoprotein in the viral envelope of the Herpesviruses and is the major antigen responsible for stimulating the production of neutralising antibodies in vivo."
1,6,Q#1 - >Cobetia_MC-34_PhaC2,non-specific,407690,687,948,3.14e-09,60.3587,pfam17823,DUF5585,C,cl39316,Family of unknown function (DUF5585)	This is a family of unknown function found in chordata.
2,8,Q#1 - >Cobetia_MC-34_PhaC2,non-specific,369339,695,866,8.77e-09,56.3254,pfam07382,HC2, - ,cl22465,"Histone H1-like nucleoprotein HC2	This family contains the bacterial histone H1-like nucleoprotein HC2 (approximately 200 residues long), which seems to be found mostly in Chlamydia. HC2 functions in DNA condensation, although it has been suggested that it also has other roles."
3,10,Q#1 - >Cobetia_MC-34_PhaC2,non-specific,369339,706,898,1.99e-08,55.1699,pfam07382,HC2, - ,cl22465,"Histone H1-like nucleoprotein HC2	This family contains the bacterial histone H1-like nucleoprotein HC2 (approximately 200 residues long), which seems to be found mostly in Chlamydia. HC2 functions in DNA condensation, although it has been suggested that it also has other roles."
4,11,Q#1 - >Cobetia_MC-34_PhaC2,non-specific,282904,656,978,2.67e-08,58.004,pfam05109,Herpes_BLLF1,N,cl37540,"Herpes virus major outer envelope glycoprotein (BLLF1)	This family consists of the BLLF1 viral late glycoprotein, also termed gp350/220. It is the most abundantly expressed glycoprotein in the viral envelope of the Herpesviruses and is the major antigen responsible for stimulating the production of neutralising antibodies in vivo."
5,12,Q#1 - >Cobetia_MC-34_PhaC2,non-specific,399773,734,905,2.9100000000000002e-08,56.0331,pfam07010,Endomucin,C,cl37749,Endomucin	This family consists of several mammalian endomucin proteins. Endomucin is an early endothelial-specific antigen that is also expressed on putative hematopoietic progenitor cells.
6,14,Q#1 - >Cobetia_MC-34_PhaC2,non-specific,407690,714,978,6.71e-08,56.1215,pfam17823,DUF5585,C,cl39316,Family of unknown function (DUF5585)	This is a family of unknown function found in chordata.
7,15,Q#1 - >Cobetia_MC-34_PhaC2,non-specific,405896,681,973,7.31e-08,56.2546,pfam15308,CEP170_C,C,cl25909,CEP170 C-terminus	This family includes the C-terminus of centrosomal protein of 170 kDa (CEP170).
8,17,Q#1 - >Cobetia_MC-34_PhaC2,non-specific,402654,695,932,9.050000000000001e-08,56.1958,pfam11179,DUF2967,C,cl12728,Protein of unknown function (DUF2967)	This family of proteins with unknown function appears to be restricted to Drosophila.
9,19,Q#1 - >Cobetia_MC-34_PhaC2,non-specific,282904,656,949,1.0300000000000001e-07,56.078,pfam05109,Herpes_BLLF1,N,cl37540,"Herpes virus major outer envelope glycoprotein (BLLF1)	This family consists of the BLLF1 viral late glycoprotein, also termed gp350/220. It is the most abundantly expressed glycoprotein in the viral envelope of the Herpesviruses and is the major antigen responsible for stimulating the production of neutralising antibodies in vivo."
10,20,Q#1 - >Cobetia_MC-34_PhaC2,non-specific,399773,747,907,1.41e-07,53.7219,pfam07010,Endomucin,C,cl37749,Endomucin	This family consists of several mammalian endomucin proteins. Endomucin is an early endothelial-specific antigen that is also expressed on putative hematopoietic progenitor cells.
11,21,Q#1 - >Cobetia_MC-34_PhaC2,non-specific,399773,767,939,2.07e-07,53.3367,pfam07010,Endomucin,C,cl37749,Endomucin	This family consists of several mammalian endomucin proteins. Endomucin is an early endothelial-specific antigen that is also expressed on putative hematopoietic progenitor cells.
12,22,Q#1 - >Cobetia_MC-34_PhaC2,non-specific,407229,738,948,2.4e-07,53.3169,pfam17061,PARM,C,cl37917,"PARM	Human PARM-1 is a mucin-like, androgen-regulated transmembrane protein that is present in most tissues, with high levels in the heart, kidney and placenta. It has been shown to be induced and expressed in prostate after castration and may have a role in cell proliferation and immortalisation in prostate cancer."
13,24,Q#1 - >Cobetia_MC-34_PhaC2,non-specific,407690,668,983,2.98e-07,54.1955,pfam17823,DUF5585, - ,cl39316,Family of unknown function (DUF5585)	This is a family of unknown function found in chordata.
14,25,Q#1 - >Cobetia_MC-34_PhaC2,non-specific,402174,733,937,5.85e-07,53.1856,pfam10428,SOG2,NC,cl25817,RAM signalling pathway protein	SOG2 proteins in Saccharomyces cerevisiae are involved in cell separation and cytokinesis.
15,27,Q#1 - >Cobetia_MC-34_PhaC2,non-specific,282904,665,958,6.41e-07,53.3816,pfam05109,Herpes_BLLF1,N,cl37540,"Herpes virus major outer envelope glycoprotein (BLLF1)	This family consists of the BLLF1 viral late glycoprotein, also termed gp350/220. It is the most abundantly expressed glycoprotein in the viral envelope of the Herpesviruses and is the major antigen responsible for stimulating the production of neutralising antibodies in vivo."
16,28,Q#1 - >Cobetia_MC-34_PhaC2,non-specific,402174,769,957,2.65e-06,50.8744,pfam10428,SOG2,NC,cl25817,RAM signalling pathway protein	SOG2 proteins in Saccharomyces cerevisiae are involved in cell separation and cytokinesis.
17,29,Q#1 - >Cobetia_MC-34_PhaC2,non-specific,402654,743,951,4.25e-06,50.803000000000004,pfam11179,DUF2967,C,cl12728,Protein of unknown function (DUF2967)	This family of proteins with unknown function appears to be restricted to Drosophila.
18,30,Q#1 - >Cobetia_MC-34_PhaC2,non-specific,397558,621,965,4.75e-06,50.4514,pfam03546,Treacle,N,cl25490,Treacher Collins syndrome protein Treacle	Treacher Collins syndrome protein Treacle.
19,32,Q#1 - >Cobetia_MC-34_PhaC2,non-specific,399221,674,907,5.4e-06,50.1372,pfam06075,DUF936,NC,cl25811,Plant protein of unknown function (DUF936)	This family consists of several hypothetical proteins from Arabidopsis thaliana and Oryza sativa. The function of this family is unknown.
20,34,Q#1 - >Cobetia_MC-34_PhaC2,non-specific,397558,698,987,6.11e-06,50.0662,pfam03546,Treacle,N,cl25490,Treacher Collins syndrome protein Treacle	Treacher Collins syndrome protein Treacle.
21,35,Q#1 - >Cobetia_MC-34_PhaC2,non-specific,369339,739,909,6.73e-06,47.8511,pfam07382,HC2, - ,cl22465,"Histone H1-like nucleoprotein HC2	This family contains the bacterial histone H1-like nucleoprotein HC2 (approximately 200 residues long), which seems to be found mostly in Chlamydia. HC2 functions in DNA condensation, although it has been suggested that it also has other roles."
22,36,Q#1 - >Cobetia_MC-34_PhaC2,non-specific,369339,786,939,1.0199999999999999e-05,47.0807,pfam07382,HC2, - ,cl22465,"Histone H1-like nucleoprotein HC2	This family contains the bacterial histone H1-like nucleoprotein HC2 (approximately 200 residues long), which seems to be found mostly in Chlamydia. HC2 functions in DNA condensation, although it has been suggested that it also has other roles."
23,37,Q#1 - >Cobetia_MC-34_PhaC2,non-specific,282904,725,959,1.15e-05,49.5296,pfam05109,Herpes_BLLF1,NC,cl37540,"Herpes virus major outer envelope glycoprotein (BLLF1)	This family consists of the BLLF1 viral late glycoprotein, also termed gp350/220. It is the most abundantly expressed glycoprotein in the viral envelope of the Herpesviruses and is the major antigen responsible for stimulating the production of neutralising antibodies in vivo."
24,38,Q#1 - >Cobetia_MC-34_PhaC2,non-specific,406391,707,941,1.57e-05,48.8713,pfam15967,Nucleoporin_FG2,C,cl37900,"Nucleoporin FG repeated region	Nucleoporin_FG2, or nucleoporin p58/p45, is a family of chordate nucleoporins. The proteins carry many repeats of the FG sequence motif."
25,40,Q#1 - >Cobetia_MC-34_PhaC2,non-specific,399773,781,945,1.6100000000000002e-05,47.5587,pfam07010,Endomucin,C,cl37749,Endomucin	This family consists of several mammalian endomucin proteins. Endomucin is an early endothelial-specific antigen that is also expressed on putative hematopoietic progenitor cells.
26,41,Q#1 - >Cobetia_MC-34_PhaC2,non-specific,284603,817,947,1.73e-05,48.9214,pfam07218,RAP1,C,cl25626,Rhoptry-associated protein 1 (RAP-1)	This family consists of several rhoptry-associated protein 1 (RAP-1) sequences which appear to be specific to Plasmodium falciparum.
27,43,Q#1 - >Cobetia_MC-34_PhaC2,non-specific,369971,724,957,3.3299999999999996e-05,47.9032,pfam08580,KAR9,N,cl25816,"Yeast cortical protein KAR9	The KAR9 protein in Saccharomyces cerevisiae is a cytoskeletal protein required for karyogamy, correct positioning of the mitotic spindle and for orientation of cytoplasmic microtubules. KAR9 localizes at the shmoo tip in mating cells and at the tip of the growing bud in anaphase."
28,45,Q#1 - >Cobetia_MC-34_PhaC2,non-specific,406203,736,988,3.47e-05,47.6019,pfam15712,NPAT_C,NC,cl25855,NPAT C-terminus	NPAT C-terminus.
29,47,Q#1 - >Cobetia_MC-34_PhaC2,non-specific,369339,820,985,6.6e-05,44.7695,pfam07382,HC2, - ,cl22465,"Histone H1-like nucleoprotein HC2	This family contains the bacterial histone H1-like nucleoprotein HC2 (approximately 200 residues long), which seems to be found mostly in Chlamydia. HC2 functions in DNA condensation, although it has been suggested that it also has other roles."
30,48,Q#1 - >Cobetia_MC-34_PhaC2,non-specific,401607,732,940,7.54e-05,46.7604,pfam09726,Macoilin,NC,cl25928,"Macoilin family	The Macoilin proteins has an N-terminal portion that is composed of 5 trasnmembrane helices, followed by a C-terminal coiled-coil region. Macoilin is a highly conserved protein present in eukaryotes. Macoilin appears to be found in the ER and be involved in the function of neurons."
31,50,Q#1 - >Cobetia_MC-34_PhaC2,non-specific,373822,736,876,8.669999999999999e-05,46.6579,pfam15402,Spc7_N,N,cl25815,N-terminus of kinetochore NMS complex subunit Spc7	N-terminus of kinetochore NMS complex subunit Spc7.
32,52,Q#1 - >Cobetia_MC-34_PhaC2,non-specific,402654,659,905,8.78e-05,46.5659,pfam11179,DUF2967,C,cl12728,Protein of unknown function (DUF2967)	This family of proteins with unknown function appears to be restricted to Drosophila.
33,53,Q#1 - >Cobetia_MC-34_PhaC2,non-specific,407229,700,915,0.00011530299999999999,45.2277,pfam17061,PARM,C,cl37917,"PARM	Human PARM-1 is a mucin-like, androgen-regulated transmembrane protein that is present in most tissues, with high levels in the heart, kidney and placenta. It has been shown to be induced and expressed in prostate after castration and may have a role in cell proliferation and immortalisation in prostate cancer."
34,54,Q#1 - >Cobetia_MC-34_PhaC2,non-specific,399221,719,960,0.00012220200000000002,45.9,pfam06075,DUF936,C,cl25811,Plant protein of unknown function (DUF936)	This family consists of several hypothetical proteins from Arabidopsis thaliana and Oryza sativa. The function of this family is unknown.
35,55,Q#1 - >Cobetia_MC-34_PhaC2,non-specific,313663,807,933,0.000161079,45.4943,pfam10479,FSA_C,N,cl28773,Fragile site-associated protein C-terminus	This is the conserved C-terminal half of the protein KIAA1109 which is the fragile site-associated protein FSA. Genome-wide-association studies showed this protein to linked to the susceptibility to coeliac disease. The protein may also be associated with polycystic kidney disease.
36,57,Q#1 - >Cobetia_MC-34_PhaC2,non-specific,403915,742,883,0.000260518,42.8581,pfam12855,Ecl1, - ,cl15121,"Life-span regulatory factor	This family is involved in the chronological life-span of S. cerevisiae. Over-expression leads to an extended viability of wild-type strains, indicating a role in regulation."
37,59,Q#1 - >Cobetia_MC-34_PhaC2,non-specific,369971,671,926,0.000276329,44.8216,pfam08580,KAR9,N,cl25816,"Yeast cortical protein KAR9	The KAR9 protein in Saccharomyces cerevisiae is a cytoskeletal protein required for karyogamy, correct positioning of the mitotic spindle and for orientation of cytoplasmic microtubules. KAR9 localizes at the shmoo tip in mating cells and at the tip of the growing bud in anaphase."
38,60,Q#1 - >Cobetia_MC-34_PhaC2,non-specific,399773,738,857,0.000292012,43.7067,pfam07010,Endomucin,NC,cl37749,Endomucin	This family consists of several mammalian endomucin proteins. Endomucin is an early endothelial-specific antigen that is also expressed on putative hematopoietic progenitor cells.
39,61,Q#1 - >Cobetia_MC-34_PhaC2,non-specific,397558,686,993,0.00040418699999999997,43.903,pfam03546,Treacle,N,cl25490,Treacher Collins syndrome protein Treacle	Treacher Collins syndrome protein Treacle.
40,62,Q#1 - >Cobetia_MC-34_PhaC2,non-specific,284603,753,880,0.000423044,44.299,pfam07218,RAP1,C,cl25626,Rhoptry-associated protein 1 (RAP-1)	This family consists of several rhoptry-associated protein 1 (RAP-1) sequences which appear to be specific to Plasmodium falciparum.
41,63,Q#1 - >Cobetia_MC-34_PhaC2,non-specific,114270,788,950,0.000582596,43.498000000000005,pfam05539,Pneumo_att_G,N,cl25814,Pneumovirinae attachment membrane glycoprotein G	Pneumovirinae attachment membrane glycoprotein G.
42,65,Q#1 - >Cobetia_MC-34_PhaC2,non-specific,399773,722,893,0.000651545,42.5511,pfam07010,Endomucin,C,cl37749,Endomucin	This family consists of several mammalian endomucin proteins. Endomucin is an early endothelial-specific antigen that is also expressed on putative hematopoietic progenitor cells.
43,66,Q#1 - >Cobetia_MC-34_PhaC2,non-specific,313663,772,915,0.0007936110000000001,43.1831,pfam10479,FSA_C,N,cl28773,Fragile site-associated protein C-terminus	This is the conserved C-terminal half of the protein KIAA1109 which is the fragile site-associated protein FSA. Genome-wide-association studies showed this protein to linked to the susceptibility to coeliac disease. The protein may also be associated with polycystic kidney disease.
44,67,Q#1 - >Cobetia_MC-34_PhaC2,non-specific,369990,721,865,0.0009010839999999999,42.5415,pfam08601,PAP1,C,cl25818,"Transcription factor PAP1	The transcription factor Pap1 regulates antioxidant-gene transcription in response to H2O2. This region is cysteine rich. Alkylation of cysteine residues following treatment with a cysteine alkylating agent can mask the accessibility of the nuclear exporter Crm1, triggering nuclear accumulation and Pap1 dependent transcriptional expression."
45,69,Q#1 - >Cobetia_MC-34_PhaC2,non-specific,405896,680,897,0.00098954,42.7726,pfam15308,CEP170_C,NC,cl25909,CEP170 C-terminus	This family includes the C-terminus of centrosomal protein of 170 kDa (CEP170).
46,70,Q#1 - >Cobetia_MC-34_PhaC2,non-specific,284327,749,929,0.000998586,42.607,pfam06873,SerH,NC,cl25786,Cell surface immobilisation antigen SerH	This family consists of several cell surface immobilisation antigen SerH proteins which seem to be specific to Tetrahymena thermophila. The SerH locus of Tetrahymena thermophila is one of several paralogous loci with genes encoding variants of the major cell surface protein known as the immobilisation antigen (i-ag).
47,72,Q#1 - >Cobetia_MC-34_PhaC2,non-specific,369740,827,931,0.0009995339999999998,43.0957,pfam08192,Peptidase_S64,C,cl06992,"Peptidase family S64	This family of fungal proteins is involved in the processing of membrane bound transcription factor Stp1. The processing causes the signalling domain of Stp1 to be passed to the nucleus where several permease genes are induced. The permeases are important for uptake of amino acids, and processing of tp1 only occurs in an amino acid-rich environment. This family is predicted to be distantly relate…
48,74,Q#1 - >Cobetia_MC-34_PhaC2,non-specific,407229,657,833,0.00108452,42.1461,pfam17061,PARM,NC,cl37917,"PARM	Human PARM-1 is a mucin-like, androgen-regulated transmembrane protein that is present in most tissues, with high levels in the heart, kidney and placenta. It has been shown to be induced and expressed in prostate after castration and may have a role in cell proliferation and immortalisation in prostate cancer."
49,75,Q#1 - >Cobetia_MC-34_PhaC2,non-specific,407229,776,947,0.00109684,42.1461,pfam17061,PARM,C,cl37917,"PARM	Human PARM-1 is a mucin-like, androgen-regulated transmembrane protein that is present in most tissues, with high levels in the heart, kidney and placenta. It has been shown to be induced and expressed in prostate after castration and may have a role in cell proliferation and immortalisation in prostate cancer."
50,76,Q#1 - >Cobetia_MC-34_PhaC2,non-specific,398270,852,963,0.00125728,41.9461,pfam04484,QWRF,C,cl25904,"QWRF family	AUG8 belongs to the plant QWRF motif-containing protein family, which also includes microtubule-associated protein ENDOSPERM DEFECTIVE 1 and SNOWY COTYLEDON 3. AUG8 binds the microtubule plus-end and participates in the reorientation of microtubules in hypocotyls (the stem of a germinating seedling)."
51,78,Q#1 - >Cobetia_MC-34_PhaC2,non-specific,403915,770,898,0.0013509,40.5469,pfam12855,Ecl1, - ,cl15121,"Life-span regulatory factor	This family is involved in the chronological life-span of S. cerevisiae. Over-expression leads to an extended viability of wild-type strains, indicating a role in regulation."
52,79,Q#1 - >Cobetia_MC-34_PhaC2,non-specific,403915,793,901,0.00150485,40.5469,pfam12855,Ecl1, - ,cl15121,"Life-span regulatory factor	This family is involved in the chronological life-span of S. cerevisiae. Over-expression leads to an extended viability of wild-type strains, indicating a role in regulation."
53,80,Q#1 - >Cobetia_MC-34_PhaC2,non-specific,402225,834,978,0.00154606,41.0516,pfam10500,SR-25,C,cl26281,"Nuclear RNA-splicing-associated protein	SR-25, otherwise known as ADP-ribosylation factor-like factor 6-interacting protein 4, is expressed in virtually all tissues. At the N-terminus there is a repeat of serine-arginine (SR repeat), and towards the middle of the protein there are clusters of both serines and of basic amino acids. The presence of many nuclear localization signals strongly implies that this is a nuclear protein that may…
54,82,Q#1 - >Cobetia_MC-34_PhaC2,non-specific,114270,736,891,0.00154713,41.9572,pfam05539,Pneumo_att_G,NC,cl25814,Pneumovirinae attachment membrane glycoprotein G	Pneumovirinae attachment membrane glycoprotein G.
55,83,Q#1 - >Cobetia_MC-34_PhaC2,non-specific,406391,673,866,0.00166347,42.3229,pfam15967,Nucleoporin_FG2,C,cl37900,"Nucleoporin FG repeated region	Nucleoporin_FG2, or nucleoporin p58/p45, is a family of chordate nucleoporins. The proteins carry many repeats of the FG sequence motif."
56,84,Q#1 - >Cobetia_MC-34_PhaC2,non-specific,402225,785,935,0.00177175,41.0516,pfam10500,SR-25,C,cl26281,"Nuclear RNA-splicing-associated protein	SR-25, otherwise known as ADP-ribosylation factor-like factor 6-interacting protein 4, is expressed in virtually all tissues. At the N-terminus there is a repeat of serine-arginine (SR repeat), and towards the middle of the protein there are clusters of both serines and of basic amino acids. The presence of many nuclear localization signals strongly implies that this is a nuclear protein that may…
57,85,Q#1 - >Cobetia_MC-34_PhaC2,non-specific,313663,831,944,0.00178779,42.0275,pfam10479,FSA_C,N,cl28773,Fragile site-associated protein C-terminus	This is the conserved C-terminal half of the protein KIAA1109 which is the fragile site-associated protein FSA. Genome-wide-association studies showed this protein to linked to the susceptibility to coeliac disease. The protein may also be associated with polycystic kidney disease.
58,86,Q#1 - >Cobetia_MC-34_PhaC2,non-specific,407690,660,949,0.00207634,41.8691,pfam17823,DUF5585,N,cl39316,Family of unknown function (DUF5585)	This is a family of unknown function found in chordata.
59,87,Q#1 - >Cobetia_MC-34_PhaC2,non-specific,369990,804,936,0.00240568,41.3859,pfam08601,PAP1,C,cl25818,"Transcription factor PAP1	The transcription factor Pap1 regulates antioxidant-gene transcription in response to H2O2. This region is cysteine rich. Alkylation of cysteine residues following treatment with a cysteine alkylating agent can mask the accessibility of the nuclear exporter Crm1, triggering nuclear accumulation and Pap1 dependent transcriptional expression."
60,88,Q#1 - >Cobetia_MC-34_PhaC2,non-specific,369339,690,810,0.00243144,40.1471,pfam07382,HC2,N,cl22465,"Histone H1-like nucleoprotein HC2	This family contains the bacterial histone H1-like nucleoprotein HC2 (approximately 200 residues long), which seems to be found mostly in Chlamydia. HC2 functions in DNA condensation, although it has been suggested that it also has other roles."
61,89,Q#1 - >Cobetia_MC-34_PhaC2,non-specific,373822,797,915,0.00285024,41.6503,pfam15402,Spc7_N,N,cl25815,N-terminus of kinetochore NMS complex subunit Spc7	N-terminus of kinetochore NMS complex subunit Spc7.
62,90,Q#1 - >Cobetia_MC-34_PhaC2,non-specific,369990,753,943,0.00357994,40.6155,pfam08601,PAP1,C,cl25818,"Transcription factor PAP1	The transcription factor Pap1 regulates antioxidant-gene transcription in response to H2O2. This region is cysteine rich. Alkylation of cysteine residues following treatment with a cysteine alkylating agent can mask the accessibility of the nuclear exporter Crm1, triggering nuclear accumulation and Pap1 dependent transcriptional expression."
63,91,Q#1 - >Cobetia_MC-34_PhaC2,non-specific,284327,672,914,0.00370941,40.681,pfam06873,SerH,N,cl25786,Cell surface immobilisation antigen SerH	This family consists of several cell surface immobilisation antigen SerH proteins which seem to be specific to Tetrahymena thermophila. The SerH locus of Tetrahymena thermophila is one of several paralogous loci with genes encoding variants of the major cell surface protein known as the immobilisation antigen (i-ag).
64,92,Q#1 - >Cobetia_MC-34_PhaC2,non-specific,407690,803,987,0.00388202,40.7135,pfam17823,DUF5585,C,cl39316,Family of unknown function (DUF5585)	This is a family of unknown function found in chordata.
65,93,Q#1 - >Cobetia_MC-34_PhaC2,non-specific,405955,680,988,0.00398565,40.6006,pfam15374,CCDC71L, - ,cl21212,"Coiled-coil domain-containing protein 71L	The protein family, Coiled-coil domain-containing protein 71L, is a domain of unknown function, which is found in eukaryotes."
66,95,Q#1 - >Cobetia_MC-34_PhaC2,non-specific,407690,665,921,0.00435623,40.7135,pfam17823,DUF5585,N,cl39316,Family of unknown function (DUF5585)	This is a family of unknown function found in chordata.
67,96,Q#1 - >Cobetia_MC-34_PhaC2,non-specific,403595,712,827,0.00449361,41.0109,pfam12449,DUF3684,C,cl14709,"Protein of unknown function (DUF3684)	This domain family is found in eukaryotes, and is typically between 1072 and 1090 amino acids in length."
68,98,Q#1 - >Cobetia_MC-34_PhaC2,non-specific,402174,687,891,0.00455135,40.474000000000004,pfam10428,SOG2,NC,cl25817,RAM signalling pathway protein	SOG2 proteins in Saccharomyces cerevisiae are involved in cell separation and cytokinesis.
69,99,Q#1 - >Cobetia_MC-34_PhaC2,non-specific,397896,797,930,0.00485294,40.7942,pfam03999,MAP65_ASE1,N,cl27203,Microtubule associated protein (MAP65/ASE1 family)	Microtubule associated protein (MAP65/ASE1 family).
70,101,Q#1 - >Cobetia_MC-34_PhaC2,non-specific,397968,857,992,0.00505029,40.0912,pfam04086,SRP-alpha_N,N,cl04392,"Signal recognition particle, alpha subunit, N-terminal	SRP is a complex of six distinct polypeptides and a 7S RNA that is essential for transferring nascent polypeptide chains that are destined for export from the cell to the translocation apparatus of the endoplasmic reticulum (ER) membrane. SRP binds hydrophobic signal sequences as they emerge from the ribosome, and arrests translation."
71,103,Q#1 - >Cobetia_MC-34_PhaC2,non-specific,402654,794,978,0.00506526,40.7879,pfam11179,DUF2967,C,cl12728,Protein of unknown function (DUF2967)	This family of proteins with unknown function appears to be restricted to Drosophila.
72,104,Q#1 - >Cobetia_MC-34_PhaC2,non-specific,398199,686,917,0.00633916,40.4198,pfam04388,Hamartin,N,cl25860,"Hamartin protein	This family includes the hamartin protein which is thought to function as a tumor suppressor. The hamartin protein interacts with the tuberin protein pfam03542. Tuberous sclerosis complex (TSC) is an autosomal dominant disorder and is characterized by the presence of hamartomas in many organs, such as brain, skin, heart, lung, and kidney. It is caused by mutation either TSC1 or TSC2 tumor suppres…
73,106,Q#1 - >Cobetia_MC-34_PhaC2,non-specific,402954,761,839,0.006485899999999999,40.1445,pfam11593,Med3,NC,cl26459,"Mediator complex subunit 3 fungal	Mediator is a large complex of up to 33 proteins that is conserved from plants to fungi to humans - the number and representation of individual subunits varying with species. It is arranged into four different sections, a core, a head, a tail and a kinase-activity part, and the number of subunits within each of these is what varies with species. Overall, Mediator regulates the transcriptional act…
74,108,Q#1 - >Cobetia_MC-34_PhaC2,non-specific,402654,663,884,0.00692178,40.4027,pfam11179,DUF2967,C,cl12728,Protein of unknown function (DUF2967)	This family of proteins with unknown function appears to be restricted to Drosophila.
75,109,Q#1 - >Cobetia_MC-34_PhaC2,non-specific,114270,828,975,0.00701753,40.0312,pfam05539,Pneumo_att_G,NC,cl25814,Pneumovirinae attachment membrane glycoprotein G	Pneumovirinae attachment membrane glycoprotein G.
76,110,Q#1 - >Cobetia_MC-34_PhaC2,non-specific,368370,774,846,0.0071699,37.8907,pfam05283,MGC-24,NC,cl27043,"Multi-glycosylated core protein 24 (MGC-24), sialomucin	This family consists of several MGC-24 (or Cd164 antigen) proteins from eukaryotic organisms. MGC-24/CD164 is a sialomucin expressed in many normal and cancerous tissues. In humans, soluble and transmembrane forms of MGC-24 are produced by alternative splicing."
77,112,Q#1 - >Cobetia_MC-34_PhaC2,non-specific,399221,755,987,0.0073601,40.122,pfam06075,DUF936,C,cl25811,Plant protein of unknown function (DUF936)	This family consists of several hypothetical proteins from Arabidopsis thaliana and Oryza sativa. The function of this family is unknown.
78,113,Q#1 - >Cobetia_MC-34_PhaC2,non-specific,284327,676,939,0.00781686,39.9106,pfam06873,SerH,N,cl25786,Cell surface immobilisation antigen SerH	This family consists of several cell surface immobilisation antigen SerH proteins which seem to be specific to Tetrahymena thermophila. The SerH locus of Tetrahymena thermophila is one of several paralogous loci with genes encoding variants of the major cell surface protein known as the immobilisation antigen (i-ag).
79,114,Q#1 - >Cobetia_MC-34_PhaC2,non-specific,404191,683,846,0.00795542,39.7922,pfam13254,DUF4045,N,cl38397,"Domain of unknown function (DUF4045)	This presumed domain is functionally uncharacterized. This domain family is found in bacteria and eukaryotes, and is typically between 384 and 430 amino acids in length."
80,116,Q#1 - >Cobetia_MC-34_PhaC2,non-specific,406265,735,902,0.00845912,40.1681,pfam15782,GREB1,NC,cl25819,Gene regulated by oestrogen in breast cancer	GREB1 (gene regulated by estrogen in breast cancer 1) was first identified as an oestrogen-regulated gene expressed in breast cancer. Its exact function is not known but its expression is regulated by the coordinated binding of oestrogen-receptors to distal sites interacting with Pol II to activate gene transcription from core promoters located at a considerable distance from the greb1 gene.
81,118,Q#1 - >Cobetia_MC-34_PhaC2,non-specific,403915,828,959,0.00873666,38.2357,pfam12855,Ecl1, - ,cl15121,"Life-span regulatory factor	This family is involved in the chronological life-span of S. cerevisiae. Over-expression leads to an extended viability of wild-type strains, indicating a role in regulation."
82,119,Q#1 - >Cobetia_MC-34_PhaC2,non-specific,402654,770,989,0.00920525,40.0175,pfam11179,DUF2967,C,cl12728,Protein of unknown function (DUF2967)	This family of proteins with unknown function appears to be restricted to Drosophila.
83,120,Q#1 - >Cobetia_MC-34_PhaC2,non-specific,401607,700,942,0.00979213,39.8269,pfam09726,Macoilin,NC,cl25928,"Macoilin family	The Macoilin proteins has an N-terminal portion that is composed of 5 trasnmembrane helices, followed by a C-terminal coiled-coil region. Macoilin is a highly conserved protein present in eukaryotes. Macoilin appears to be found in the ER and be involved in the function of neurons."
84,125,Q#2 - >Halomonas_SF2003_PhaC2,non-specific,369339,696,852,4.79e-10,59.7922,pfam07382,HC2, - ,cl22465,"Histone H1-like nucleoprotein HC2	This family contains the bacterial histone H1-like nucleoprotein HC2 (approximately 200 residues long), which seems to be found mostly in Chlamydia. HC2 functions in DNA condensation, although it has been suggested that it also has other roles."
85,127,Q#2 - >Halomonas_SF2003_PhaC2,non-specific,407690,684,936,1.4000000000000001e-09,61.5143,pfam17823,DUF5585,NC,cl39316,Family of unknown function (DUF5585)	This is a family of unknown function found in chordata.
86,129,Q#2 - >Halomonas_SF2003_PhaC2,non-specific,369339,716,872,4.6e-09,57.0958,pfam07382,HC2, - ,cl22465,"Histone H1-like nucleoprotein HC2	This family contains the bacterial histone H1-like nucleoprotein HC2 (approximately 200 residues long), which seems to be found mostly in Chlamydia. HC2 functions in DNA condensation, although it has been suggested that it also has other roles."
87,130,Q#2 - >Halomonas_SF2003_PhaC2,non-specific,399773,726,880,9.509999999999999e-09,57.1887,pfam07010,Endomucin,C,cl37749,Endomucin	This family consists of several mammalian endomucin proteins. Endomucin is an early endothelial-specific antigen that is also expressed on putative hematopoietic progenitor cells.
88,132,Q#2 - >Halomonas_SF2003_PhaC2,non-specific,282904,684,939,3.6e-08,57.6188,pfam05109,Herpes_BLLF1,N,cl37540,"Herpes virus major outer envelope glycoprotein (BLLF1)	This family consists of the BLLF1 viral late glycoprotein, also termed gp350/220. It is the most abundantly expressed glycoprotein in the viral envelope of the Herpesviruses and is the major antigen responsible for stimulating the production of neutralising antibodies in vivo."
89,134,Q#2 - >Halomonas_SF2003_PhaC2,non-specific,399773,739,904,6.68e-08,54.8775,pfam07010,Endomucin,C,cl37749,Endomucin	This family consists of several mammalian endomucin proteins. Endomucin is an early endothelial-specific antigen that is also expressed on putative hematopoietic progenitor cells.
90,135,Q#2 - >Halomonas_SF2003_PhaC2,non-specific,369339,715,891,9.210000000000001e-08,53.2439,pfam07382,HC2, - ,cl22465,"Histone H1-like nucleoprotein HC2	This family contains the bacterial histone H1-like nucleoprotein HC2 (approximately 200 residues long), which seems to be found mostly in Chlamydia. HC2 functions in DNA condensation, although it has been suggested that it also has other roles."
91,136,Q#2 - >Halomonas_SF2003_PhaC2,non-specific,407690,670,923,1.2099999999999998e-07,55.3511,pfam17823,DUF5585,C,cl39316,Family of unknown function (DUF5585)	This is a family of unknown function found in chordata.
92,137,Q#2 - >Halomonas_SF2003_PhaC2,non-specific,407690,665,909,1.55e-07,54.9659,pfam17823,DUF5585,NC,cl39316,Family of unknown function (DUF5585)	This is a family of unknown function found in chordata.
93,138,Q#2 - >Halomonas_SF2003_PhaC2,non-specific,402654,686,903,2.03e-07,55.0402,pfam11179,DUF2967,C,cl12728,Protein of unknown function (DUF2967)	This family of proteins with unknown function appears to be restricted to Drosophila.
94,140,Q#2 - >Halomonas_SF2003_PhaC2,non-specific,402654,723,944,3.6799999999999996e-07,54.2698,pfam11179,DUF2967,C,cl12728,Protein of unknown function (DUF2967)	This family of proteins with unknown function appears to be restricted to Drosophila.
95,141,Q#2 - >Halomonas_SF2003_PhaC2,non-specific,407690,643,908,1.51e-06,51.8843,pfam17823,DUF5585,C,cl39316,Family of unknown function (DUF5585)	This is a family of unknown function found in chordata.
96,142,Q#2 - >Halomonas_SF2003_PhaC2,non-specific,402654,705,898,1.53e-06,52.3438,pfam11179,DUF2967,C,cl12728,Protein of unknown function (DUF2967)	This family of proteins with unknown function appears to be restricted to Drosophila.
97,143,Q#2 - >Halomonas_SF2003_PhaC2,non-specific,282904,656,910,1.92e-06,51.8408,pfam05109,Herpes_BLLF1,N,cl37540,"Herpes virus major outer envelope glycoprotein (BLLF1)	This family consists of the BLLF1 viral late glycoprotein, also termed gp350/220. It is the most abundantly expressed glycoprotein in the viral envelope of the Herpesviruses and is the major antigen responsible for stimulating the production of neutralising antibodies in vivo."
98,144,Q#2 - >Halomonas_SF2003_PhaC2,non-specific,402174,725,898,5.83e-06,49.7188,pfam10428,SOG2,NC,cl25817,RAM signalling pathway protein	SOG2 proteins in Saccharomyces cerevisiae are involved in cell separation and cytokinesis.
99,146,Q#2 - >Halomonas_SF2003_PhaC2,non-specific,282904,687,929,7.98e-06,49.9148,pfam05109,Herpes_BLLF1,NC,cl37540,"Herpes virus major outer envelope glycoprotein (BLLF1)	This family consists of the BLLF1 viral late glycoprotein, also termed gp350/220. It is the most abundantly expressed glycoprotein in the viral envelope of the Herpesviruses and is the major antigen responsible for stimulating the production of neutralising antibodies in vivo."
100,147,Q#2 - >Halomonas_SF2003_PhaC2,non-specific,407690,720,929,9.61e-06,49.1879,pfam17823,DUF5585,C,cl39316,Family of unknown function (DUF5585)	This is a family of unknown function found in chordata.
101,148,Q#2 - >Halomonas_SF2003_PhaC2,non-specific,369339,727,900,1.06e-05,47.0807,pfam07382,HC2, - ,cl22465,"Histone H1-like nucleoprotein HC2	This family contains the bacterial histone H1-like nucleoprotein HC2 (approximately 200 residues long), which seems to be found mostly in Chlamydia. HC2 functions in DNA condensation, although it has been suggested that it also has other roles."
102,149,Q#2 - >Halomonas_SF2003_PhaC2,non-specific,399773,686,868,1.63e-05,47.5587,pfam07010,Endomucin,C,cl37749,Endomucin	This family consists of several mammalian endomucin proteins. Endomucin is an early endothelial-specific antigen that is also expressed on putative hematopoietic progenitor cells.
103,150,Q#2 - >Halomonas_SF2003_PhaC2,non-specific,397558,621,943,1.7800000000000002e-05,48.5254,pfam03546,Treacle,N,cl25490,Treacher Collins syndrome protein Treacle	Treacher Collins syndrome protein Treacle.
104,152,Q#2 - >Halomonas_SF2003_PhaC2,non-specific,405955,680,935,2.2100000000000002e-05,47.9194,pfam15374,CCDC71L, - ,cl21212,"Coiled-coil domain-containing protein 71L	The protein family, Coiled-coil domain-containing protein 71L, is a domain of unknown function, which is found in eukaryotes."
105,154,Q#2 - >Halomonas_SF2003_PhaC2,non-specific,405896,687,930,2.27e-05,48.1654,pfam15308,CEP170_C,NC,cl25909,CEP170 C-terminus	This family includes the C-terminus of centrosomal protein of 170 kDa (CEP170).
106,156,Q#2 - >Halomonas_SF2003_PhaC2,non-specific,399773,760,918,2.37e-05,46.7883,pfam07010,Endomucin,C,cl37749,Endomucin	This family consists of several mammalian endomucin proteins. Endomucin is an early endothelial-specific antigen that is also expressed on putative hematopoietic progenitor cells.
107,157,Q#2 - >Halomonas_SF2003_PhaC2,non-specific,406203,650,902,4.3700000000000005e-05,47.2167,pfam15712,NPAT_C,NC,cl25855,NPAT C-terminus	NPAT C-terminus.
108,159,Q#2 - >Halomonas_SF2003_PhaC2,non-specific,401607,748,916,7.44e-05,46.3752,pfam09726,Macoilin,NC,cl25928,"Macoilin family	The Macoilin proteins has an N-terminal portion that is composed of 5 trasnmembrane helices, followed by a C-terminal coiled-coil region. Macoilin is a highly conserved protein present in eukaryotes. Macoilin appears to be found in the ER and be involved in the function of neurons."
109,161,Q#2 - >Halomonas_SF2003_PhaC2,non-specific,282904,722,951,7.47e-05,46.8332,pfam05109,Herpes_BLLF1,NC,cl37540,"Herpes virus major outer envelope glycoprotein (BLLF1)	This family consists of the BLLF1 viral late glycoprotein, also termed gp350/220. It is the most abundantly expressed glycoprotein in the viral envelope of the Herpesviruses and is the major antigen responsible for stimulating the production of neutralising antibodies in vivo."
110,162,Q#2 - >Halomonas_SF2003_PhaC2,non-specific,373822,709,862,7.87e-05,46.6579,pfam15402,Spc7_N,N,cl25815,N-terminus of kinetochore NMS complex subunit Spc7	N-terminus of kinetochore NMS complex subunit Spc7.
111,164,Q#2 - >Halomonas_SF2003_PhaC2,non-specific,407229,730,909,9.41e-05,45.2277,pfam17061,PARM,C,cl37917,"PARM	Human PARM-1 is a mucin-like, androgen-regulated transmembrane protein that is present in most tissues, with high levels in the heart, kidney and placenta. It has been shown to be induced and expressed in prostate after castration and may have a role in cell proliferation and immortalisation in prostate cancer."
112,166,Q#2 - >Halomonas_SF2003_PhaC2,non-specific,369339,689,812,0.00011567,43.9991,pfam07382,HC2,N,cl22465,"Histone H1-like nucleoprotein HC2	This family contains the bacterial histone H1-like nucleoprotein HC2 (approximately 200 residues long), which seems to be found mostly in Chlamydia. HC2 functions in DNA condensation, although it has been suggested that it also has other roles."
113,167,Q#2 - >Halomonas_SF2003_PhaC2,non-specific,407229,705,910,0.000119425,45.2277,pfam17061,PARM,C,cl37917,"PARM	Human PARM-1 is a mucin-like, androgen-regulated transmembrane protein that is present in most tissues, with high levels in the heart, kidney and placenta. It has been shown to be induced and expressed in prostate after castration and may have a role in cell proliferation and immortalisation in prostate cancer."
114,168,Q#2 - >Halomonas_SF2003_PhaC2,non-specific,402174,687,879,0.00014233,45.4816,pfam10428,SOG2,NC,cl25817,RAM signalling pathway protein	SOG2 proteins in Saccharomyces cerevisiae are involved in cell separation and cytokinesis.
115,169,Q#2 - >Halomonas_SF2003_PhaC2,non-specific,284603,740,866,0.00020183,45.0694,pfam07218,RAP1,C,cl25626,Rhoptry-associated protein 1 (RAP-1)	This family consists of several rhoptry-associated protein 1 (RAP-1) sequences which appear to be specific to Plasmodium falciparum.
116,171,Q#2 - >Halomonas_SF2003_PhaC2,non-specific,403915,734,867,0.000250725,42.8581,pfam12855,Ecl1, - ,cl15121,"Life-span regulatory factor	This family is involved in the chronological life-span of S. cerevisiae. Over-expression leads to an extended viability of wild-type strains, indicating a role in regulation."
117,173,Q#2 - >Halomonas_SF2003_PhaC2,non-specific,402654,666,904,0.000284797,44.6399,pfam11179,DUF2967,C,cl12728,Protein of unknown function (DUF2967)	This family of proteins with unknown function appears to be restricted to Drosophila.
118,174,Q#2 - >Halomonas_SF2003_PhaC2,non-specific,369339,693,808,0.000295866,42.8435,pfam07382,HC2,N,cl22465,"Histone H1-like nucleoprotein HC2	This family contains the bacterial histone H1-like nucleoprotein HC2 (approximately 200 residues long), which seems to be found mostly in Chlamydia. HC2 functions in DNA condensation, although it has been suggested that it also has other roles."
119,175,Q#2 - >Halomonas_SF2003_PhaC2,non-specific,404191,683,856,0.000300648,44.4146,pfam13254,DUF4045,N,cl38397,"Domain of unknown function (DUF4045)	This presumed domain is functionally uncharacterized. This domain family is found in bacteria and eukaryotes, and is typically between 384 and 430 amino acids in length."
120,177,Q#2 - >Halomonas_SF2003_PhaC2,non-specific,399221,718,948,0.00047102900000000003,43.974,pfam06075,DUF936,C,cl25811,Plant protein of unknown function (DUF936)	This family consists of several hypothetical proteins from Arabidopsis thaliana and Oryza sativa. The function of this family is unknown.
121,179,Q#2 - >Halomonas_SF2003_PhaC2,non-specific,401607,642,853,0.00047917900000000004,44.0641,pfam09726,Macoilin,NC,cl25928,"Macoilin family	The Macoilin proteins has an N-terminal portion that is composed of 5 trasnmembrane helices, followed by a C-terminal coiled-coil region. Macoilin is a highly conserved protein present in eukaryotes. Macoilin appears to be found in the ER and be involved in the function of neurons."
122,180,Q#2 - >Halomonas_SF2003_PhaC2,non-specific,404191,680,954,0.00062376,43.25899999999999,pfam13254,DUF4045, - ,cl38397,"Domain of unknown function (DUF4045)	This presumed domain is functionally uncharacterized. This domain family is found in bacteria and eukaryotes, and is typically between 384 and 430 amino acids in length."
123,181,Q#2 - >Halomonas_SF2003_PhaC2,non-specific,284603,769,908,0.0008117,43.1434,pfam07218,RAP1,C,cl25626,Rhoptry-associated protein 1 (RAP-1)	This family consists of several rhoptry-associated protein 1 (RAP-1) sequences which appear to be specific to Plasmodium falciparum.
124,182,Q#2 - >Halomonas_SF2003_PhaC2,non-specific,114270,746,898,0.000827692,42.7276,pfam05539,Pneumo_att_G,NC,cl25814,Pneumovirinae attachment membrane glycoprotein G	Pneumovirinae attachment membrane glycoprotein G.
125,184,Q#2 - >Halomonas_SF2003_PhaC2,non-specific,369990,738,882,0.000937045,42.5415,pfam08601,PAP1,C,cl25818,"Transcription factor PAP1	The transcription factor Pap1 regulates antioxidant-gene transcription in response to H2O2. This region is cysteine rich. Alkylation of cysteine residues following treatment with a cysteine alkylating agent can mask the accessibility of the nuclear exporter Crm1, triggering nuclear accumulation and Pap1 dependent transcriptional expression."
126,186,Q#2 - >Halomonas_SF2003_PhaC2,non-specific,406391,670,889,0.0009381060000000001,43.0933,pfam15967,Nucleoporin_FG2,C,cl37900,"Nucleoporin FG repeated region	Nucleoporin_FG2, or nucleoporin p58/p45, is a family of chordate nucleoporins. The proteins carry many repeats of the FG sequence motif."
127,188,Q#2 - >Halomonas_SF2003_PhaC2,non-specific,369740,749,898,0.0010454000000000001,42.7105,pfam08192,Peptidase_S64,C,cl06992,"Peptidase family S64	This family of fungal proteins is involved in the processing of membrane bound transcription factor Stp1. The processing causes the signalling domain of Stp1 to be passed to the nucleus where several permease genes are induced. The permeases are important for uptake of amino acids, and processing of tp1 only occurs in an amino acid-rich environment. This family is predicted to be distantly relate…
128,190,Q#2 - >Halomonas_SF2003_PhaC2,non-specific,401607,724,880,0.00118316,42.5233,pfam09726,Macoilin,NC,cl25928,"Macoilin family	The Macoilin proteins has an N-terminal portion that is composed of 5 trasnmembrane helices, followed by a C-terminal coiled-coil region. Macoilin is a highly conserved protein present in eukaryotes. Macoilin appears to be found in the ER and be involved in the function of neurons."
129,191,Q#2 - >Halomonas_SF2003_PhaC2,non-specific,369990,758,886,0.00123779,42.1563,pfam08601,PAP1,C,cl25818,"Transcription factor PAP1	The transcription factor Pap1 regulates antioxidant-gene transcription in response to H2O2. This region is cysteine rich. Alkylation of cysteine residues following treatment with a cysteine alkylating agent can mask the accessibility of the nuclear exporter Crm1, triggering nuclear accumulation and Pap1 dependent transcriptional expression."
130,192,Q#2 - >Halomonas_SF2003_PhaC2,non-specific,407229,740,902,0.0014282,41.7609,pfam17061,PARM,C,cl37917,"PARM	Human PARM-1 is a mucin-like, androgen-regulated transmembrane protein that is present in most tissues, with high levels in the heart, kidney and placenta. It has been shown to be induced and expressed in prostate after castration and may have a role in cell proliferation and immortalisation in prostate cancer."
131,193,Q#2 - >Halomonas_SF2003_PhaC2,non-specific,398885,661,845,0.00146144,41.1675,pfam05466,BASP1, - ,cl37731,Brain acid soluble protein 1 (BASP1 protein)	This family consists of several brain acid soluble protein 1 (BASP1) or neuronal axonal membrane protein NAP-22. The BASP1 is a neuron enriched Ca(2+)-dependent calmodulin-binding protein of unknown function.
132,195,Q#2 - >Halomonas_SF2003_PhaC2,non-specific,404191,691,933,0.00147299,42.1034,pfam13254,DUF4045,N,cl38397,"Domain of unknown function (DUF4045)	This presumed domain is functionally uncharacterized. This domain family is found in bacteria and eukaryotes, and is typically between 384 and 430 amino acids in length."
133,196,Q#2 - >Halomonas_SF2003_PhaC2,non-specific,399773,665,838,0.00193623,41.0104,pfam07010,Endomucin,C,cl37749,Endomucin	This family consists of several mammalian endomucin proteins. Endomucin is an early endothelial-specific antigen that is also expressed on putative hematopoietic progenitor cells.
134,197,Q#2 - >Halomonas_SF2003_PhaC2,non-specific,369339,682,802,0.0025643000000000003,40.1471,pfam07382,HC2,N,cl22465,"Histone H1-like nucleoprotein HC2	This family contains the bacterial histone H1-like nucleoprotein HC2 (approximately 200 residues long), which seems to be found mostly in Chlamydia. HC2 functions in DNA condensation, although it has been suggested that it also has other roles."
135,198,Q#2 - >Halomonas_SF2003_PhaC2,non-specific,406391,741,945,0.00288749,41.1673,pfam15967,Nucleoporin_FG2,C,cl37900,"Nucleoporin FG repeated region	Nucleoporin_FG2, or nucleoporin p58/p45, is a family of chordate nucleoporins. The proteins carry many repeats of the FG sequence motif."
136,199,Q#2 - >Halomonas_SF2003_PhaC2,non-specific,402225,813,939,0.00289322,40.2813,pfam10500,SR-25,C,cl26281,"Nuclear RNA-splicing-associated protein	SR-25, otherwise known as ADP-ribosylation factor-like factor 6-interacting protein 4, is expressed in virtually all tissues. At the N-terminus there is a repeat of serine-arginine (SR repeat), and towards the middle of the protein there are clusters of both serines and of basic amino acids. The presence of many nuclear localization signals strongly implies that this is a nuclear protein that may…
137,201,Q#2 - >Halomonas_SF2003_PhaC2,non-specific,370537,696,839,0.00308579,40.9585,pfam09507,CDC27,NC,cl25760,"DNA polymerase subunit Cdc27	This protein forms the C subunit of DNA polymerase delta. It carries the essential residues for binding to the Pol1 subunit of polymerase alpha, from residues 293-332, which are characterized by the motif D--G--VT, referred to as the DPIM motif. The first 160 residues of the protein form the minimal domain for binding to the B subunit, Cdc1, of polymerase delta, the final 10 C-terminal residues, …
138,203,Q#2 - >Halomonas_SF2003_PhaC2,non-specific,369001,673,811,0.0033938,39.3757,pfam06614,Neuromodulin, - ,cl25757,Neuromodulin	This family consists of several neuromodulin (Axonal membrane protein GAP-43) sequences and is found in conjunction with pfam00612. GAP-43 is a neuronal calmodulin-binding phosphoprotein that is concentrated in growth cones and pre-synaptic terminals.
139,205,Q#2 - >Halomonas_SF2003_PhaC2,non-specific,403915,792,927,0.00358869,39.3913,pfam12855,Ecl1, - ,cl15121,"Life-span regulatory factor	This family is involved in the chronological life-span of S. cerevisiae. Over-expression leads to an extended viability of wild-type strains, indicating a role in regulation."
140,207,Q#2 - >Halomonas_SF2003_PhaC2,non-specific,284327,676,897,0.00379242,40.681,pfam06873,SerH,NC,cl25786,Cell surface immobilisation antigen SerH	This family consists of several cell surface immobilisation antigen SerH proteins which seem to be specific to Tetrahymena thermophila. The SerH locus of Tetrahymena thermophila is one of several paralogous loci with genes encoding variants of the major cell surface protein known as the immobilisation antigen (i-ag).
141,209,Q#2 - >Halomonas_SF2003_PhaC2,non-specific,284327,680,879,0.00458866,40.2958,pfam06873,SerH,N,cl25786,Cell surface immobilisation antigen SerH	This family consists of several cell surface immobilisation antigen SerH proteins which seem to be specific to Tetrahymena thermophila. The SerH locus of Tetrahymena thermophila is one of several paralogous loci with genes encoding variants of the major cell surface protein known as the immobilisation antigen (i-ag).
142,210,Q#2 - >Halomonas_SF2003_PhaC2,non-specific,369339,784,946,0.00473214,39.3767,pfam07382,HC2, - ,cl22465,"Histone H1-like nucleoprotein HC2	This family contains the bacterial histone H1-like nucleoprotein HC2 (approximately 200 residues long), which seems to be found mostly in Chlamydia. HC2 functions in DNA condensation, although it has been suggested that it also has other roles."
143,212,Q#2 - >Halomonas_SF2003_PhaC2,non-specific,250634,736,835,0.00498745,38.3053,pfam01456,Mucin, - ,cl26627,"Mucin-like glycoprotein	This family of trypanosomal proteins resemble vertebrate mucins. The protein consists of three regions. The N and C terminii are conserved between all members of the family, whereas the central region is not well conserved and contains a large number of threonine residues which can be glycosylated. Indirect evidence suggested that these genes might encode the core protein of parasite mucins, glyc…
144,214,Q#2 - >Halomonas_SF2003_PhaC2,non-specific,399248,823,909,0.00511527,38.9071,pfam06112,Herpes_capsid,N,cl05575,Gammaherpesvirus capsid protein	This family consists of several Gammaherpesvirus capsid proteins. The exact function of this family is unknown.
145,216,Q#2 - >Halomonas_SF2003_PhaC2,non-specific,402088,801,950,0.00528919,40.398,pfam10310,DUF5427,C,cl24229,"Family of unknown function (DUF5427)	This is a domain of unknown function. Family members found in Saccharomyces cerevisiae, are synthetic lethal with genes involved in maintenance of telomere capping. However, experimental evidence is yet to verify the exact function of family members and the domain."
146,218,Q#2 - >Halomonas_SF2003_PhaC2,non-specific,403915,764,888,0.00568702,38.6209,pfam12855,Ecl1, - ,cl15121,"Life-span regulatory factor	This family is involved in the chronological life-span of S. cerevisiae. Over-expression leads to an extended viability of wild-type strains, indicating a role in regulation."
147,219,Q#2 - >Halomonas_SF2003_PhaC2,non-specific,397558,659,920,0.00570112,40.4362,pfam03546,Treacle,C,cl25490,Treacher Collins syndrome protein Treacle	Treacher Collins syndrome protein Treacle.
148,221,Q#2 - >Halomonas_SF2003_PhaC2,non-specific,399248,817,891,0.0057309,38.5219,pfam06112,Herpes_capsid,N,cl05575,Gammaherpesvirus capsid protein	This family consists of several Gammaherpesvirus capsid proteins. The exact function of this family is unknown.
149,222,Q#2 - >Halomonas_SF2003_PhaC2,non-specific,114270,691,851,0.00621606,40.0312,pfam05539,Pneumo_att_G,N,cl25814,Pneumovirinae attachment membrane glycoprotein G	Pneumovirinae attachment membrane glycoprotein G.
150,223,Q#2 - >Halomonas_SF2003_PhaC2,non-specific,313663,772,904,0.00664264,40.1015,pfam10479,FSA_C,N,cl28773,Fragile site-associated protein C-terminus	This is the conserved C-terminal half of the protein KIAA1109 which is the fragile site-associated protein FSA. Genome-wide-association studies showed this protein to linked to the susceptibility to coeliac disease. The protein may also be associated with polycystic kidney disease.
151,225,Q#2 - >Halomonas_SF2003_PhaC2,non-specific,407690,750,948,0.00677469,39.9431,pfam17823,DUF5585,C,cl39316,Family of unknown function (DUF5585)	This is a family of unknown function found in chordata.
152,226,Q#2 - >Halomonas_SF2003_PhaC2,non-specific,313663,796,905,0.0069387,40.1015,pfam10479,FSA_C,N,cl28773,Fragile site-associated protein C-terminus	This is the conserved C-terminal half of the protein KIAA1109 which is the fragile site-associated protein FSA. Genome-wide-association studies showed this protein to linked to the susceptibility to coeliac disease. The protein may also be associated with polycystic kidney disease.
153,227,Q#2 - >Halomonas_SF2003_PhaC2,non-specific,370537,631,931,0.00840286,39.8029,pfam09507,CDC27,N,cl25760,"DNA polymerase subunit Cdc27	This protein forms the C subunit of DNA polymerase delta. It carries the essential residues for binding to the Pol1 subunit of polymerase alpha, from residues 293-332, which are characterized by the motif D--G--VT, referred to as the DPIM motif. The first 160 residues of the protein form the minimal domain for binding to the B subunit, Cdc1, of polymerase delta, the final 10 C-terminal residues, …
154,228,Q#2 - >Halomonas_SF2003_PhaC2,non-specific,402954,834,927,0.00867512,39.3741,pfam11593,Med3,NC,cl26459,"Mediator complex subunit 3 fungal	Mediator is a large complex of up to 33 proteins that is conserved from plants to fungi to humans - the number and representation of individual subunits varying with species. It is arranged into four different sections, a core, a head, a tail and a kinase-activity part, and the number of subunits within each of these is what varies with species. Overall, Mediator regulates the transcriptional act…
155,230,Q#2 - >Halomonas_SF2003_PhaC2,non-specific,398270,820,924,0.00888547,39.2497,pfam04484,QWRF,C,cl25904,"QWRF family	AUG8 belongs to the plant QWRF motif-containing protein family, which also includes microtubule-associated protein ENDOSPERM DEFECTIVE 1 and SNOWY COTYLEDON 3. AUG8 binds the microtubule plus-end and participates in the reorientation of microtubules in hypocotyls (the stem of a germinating seedling)."
156,232,Q#2 - >Halomonas_SF2003_PhaC2,non-specific,114270,774,929,0.00890293,39.646,pfam05539,Pneumo_att_G,NC,cl25814,Pneumovirinae attachment membrane glycoprotein G	Pneumovirinae attachment membrane glycoprotein G.
157,233,Q#2 - >Halomonas_SF2003_PhaC2,non-specific,402654,763,951,0.00907341,40.0175,pfam11179,DUF2967,C,cl12728,Protein of unknown function (DUF2967)	This family of proteins with unknown function appears to be restricted to Drosophila.
158,235,Q#2 - >Halomonas_SF2003_PhaC2,non-specific,400773,684,823,0.00933738,39.5022,pfam08604,Nup153,N,cl25821,Nucleoporin Nup153-like	This family contains both the nucleoporin Nup153 from human and Nup154 from fission yeast. These have been demonstrated to be functionally equivalent.
159,237,Q#2 - >Halomonas_SF2003_PhaC2,non-specific,399151,678,939,0.00943166,39.0906,pfam05956,APC_basic, - ,cl25885,APC basic domain	This region of the APC family of proteins is known as the basic domain. It contains a high proportion of positively charged amino acids and interacts with microtubules.
160,243,Q#3 - >Cobetia_marina_NRBC_15607_PhaC2,non-specific,369339,715,884,2.85e-10,60.5626,pfam07382,HC2, - ,cl22465,"Histone H1-like nucleoprotein HC2	This family contains the bacterial histone H1-like nucleoprotein HC2 (approximately 200 residues long), which seems to be found mostly in Chlamydia. HC2 functions in DNA condensation, although it has been suggested that it also has other roles."
161,245,Q#3 - >Cobetia_marina_NRBC_15607_PhaC2,non-specific,369339,758,935,7.729999999999999e-10,59.407,pfam07382,HC2, - ,cl22465,"Histone H1-like nucleoprotein HC2	This family contains the bacterial histone H1-like nucleoprotein HC2 (approximately 200 residues long), which seems to be found mostly in Chlamydia. HC2 functions in DNA condensation, although it has been suggested that it also has other roles."
162,246,Q#3 - >Cobetia_marina_NRBC_15607_PhaC2,non-specific,369339,695,853,1.5299999999999999e-09,58.2514,pfam07382,HC2, - ,cl22465,"Histone H1-like nucleoprotein HC2	This family contains the bacterial histone H1-like nucleoprotein HC2 (approximately 200 residues long), which seems to be found mostly in Chlamydia. HC2 functions in DNA condensation, although it has been suggested that it also has other roles."
163,247,Q#3 - >Cobetia_marina_NRBC_15607_PhaC2,non-specific,407690,707,963,5.649999999999999e-09,59.5883,pfam17823,DUF5585,C,cl39316,Family of unknown function (DUF5585)	This is a family of unknown function found in chordata.
164,249,Q#3 - >Cobetia_marina_NRBC_15607_PhaC2,non-specific,407690,684,953,1.3400000000000001e-08,58.4327,pfam17823,DUF5585,NC,cl39316,Family of unknown function (DUF5585)	This is a family of unknown function found in chordata.
165,250,Q#3 - >Cobetia_marina_NRBC_15607_PhaC2,non-specific,402654,719,946,1.44e-08,58.8922,pfam11179,DUF2967,C,cl12728,Protein of unknown function (DUF2967)	This family of proteins with unknown function appears to be restricted to Drosophila.
166,252,Q#3 - >Cobetia_marina_NRBC_15607_PhaC2,non-specific,402654,685,961,7.22e-08,56.581,pfam11179,DUF2967,C,cl12728,Protein of unknown function (DUF2967)	This family of proteins with unknown function appears to be restricted to Drosophila.
167,253,Q#3 - >Cobetia_marina_NRBC_15607_PhaC2,non-specific,282904,657,992,1.42e-07,55.6928,pfam05109,Herpes_BLLF1,N,cl37540,"Herpes virus major outer envelope glycoprotein (BLLF1)	This family consists of the BLLF1 viral late glycoprotein, also termed gp350/220. It is the most abundantly expressed glycoprotein in the viral envelope of the Herpesviruses and is the major antigen responsible for stimulating the production of neutralising antibodies in vivo."
168,255,Q#3 - >Cobetia_marina_NRBC_15607_PhaC2,non-specific,407690,696,936,1.5199999999999998e-07,54.9659,pfam17823,DUF5585,C,cl39316,Family of unknown function (DUF5585)	This is a family of unknown function found in chordata.
169,256,Q#3 - >Cobetia_marina_NRBC_15607_PhaC2,non-specific,399773,719,891,2.1300000000000001e-07,53.3367,pfam07010,Endomucin,C,cl37749,Endomucin	This family consists of several mammalian endomucin proteins. Endomucin is an early endothelial-specific antigen that is also expressed on putative hematopoietic progenitor cells.
170,258,Q#3 - >Cobetia_marina_NRBC_15607_PhaC2,non-specific,282904,680,960,7.78e-07,53.3816,pfam05109,Herpes_BLLF1,N,cl37540,"Herpes virus major outer envelope glycoprotein (BLLF1)	This family consists of the BLLF1 viral late glycoprotein, also termed gp350/220. It is the most abundantly expressed glycoprotein in the viral envelope of the Herpesviruses and is the major antigen responsible for stimulating the production of neutralising antibodies in vivo."
171,259,Q#3 - >Cobetia_marina_NRBC_15607_PhaC2,non-specific,407690,760,965,8.079999999999999e-07,52.6547,pfam17823,DUF5585,C,cl39316,Family of unknown function (DUF5585)	This is a family of unknown function found in chordata.
172,260,Q#3 - >Cobetia_marina_NRBC_15607_PhaC2,non-specific,407690,703,979,9.179999999999999e-07,52.6547,pfam17823,DUF5585,C,cl39316,Family of unknown function (DUF5585)	This is a family of unknown function found in chordata.
173,261,Q#3 - >Cobetia_marina_NRBC_15607_PhaC2,non-specific,407690,665,950,2.69e-06,51.1139,pfam17823,DUF5585,N,cl39316,Family of unknown function (DUF5585)	This is a family of unknown function found in chordata.
174,262,Q#3 - >Cobetia_marina_NRBC_15607_PhaC2,non-specific,282904,730,960,5.76e-06,50.3,pfam05109,Herpes_BLLF1,NC,cl37540,"Herpes virus major outer envelope glycoprotein (BLLF1)	This family consists of the BLLF1 viral late glycoprotein, also termed gp350/220. It is the most abundantly expressed glycoprotein in the viral envelope of the Herpesviruses and is the major antigen responsible for stimulating the production of neutralising antibodies in vivo."
175,263,Q#3 - >Cobetia_marina_NRBC_15607_PhaC2,non-specific,407690,669,935,5.84e-06,49.9583,pfam17823,DUF5585,NC,cl39316,Family of unknown function (DUF5585)	This is a family of unknown function found in chordata.
176,264,Q#3 - >Cobetia_marina_NRBC_15607_PhaC2,non-specific,282904,656,911,7.52e-06,49.9148,pfam05109,Herpes_BLLF1,N,cl37540,"Herpes virus major outer envelope glycoprotein (BLLF1)	This family consists of the BLLF1 viral late glycoprotein, also termed gp350/220. It is the most abundantly expressed glycoprotein in the viral envelope of the Herpesviruses and is the major antigen responsible for stimulating the production of neutralising antibodies in vivo."
177,265,Q#3 - >Cobetia_marina_NRBC_15607_PhaC2,non-specific,282904,682,958,9.32e-06,49.5296,pfam05109,Herpes_BLLF1,N,cl37540,"Herpes virus major outer envelope glycoprotein (BLLF1)	This family consists of the BLLF1 viral late glycoprotein, also termed gp350/220. It is the most abundantly expressed glycoprotein in the viral envelope of the Herpesviruses and is the major antigen responsible for stimulating the production of neutralising antibodies in vivo."
178,266,Q#3 - >Cobetia_marina_NRBC_15607_PhaC2,non-specific,405896,682,959,1.12e-05,49.321000000000005,pfam15308,CEP170_C,C,cl25909,CEP170 C-terminus	This family includes the C-terminus of centrosomal protein of 170 kDa (CEP170).
179,268,Q#3 - >Cobetia_marina_NRBC_15607_PhaC2,non-specific,399773,745,905,1.2e-05,47.9439,pfam07010,Endomucin,C,cl37749,Endomucin	This family consists of several mammalian endomucin proteins. Endomucin is an early endothelial-specific antigen that is also expressed on putative hematopoietic progenitor cells.
180,269,Q#3 - >Cobetia_marina_NRBC_15607_PhaC2,non-specific,397558,666,974,1.63e-05,48.5254,pfam03546,Treacle,C,cl25490,Treacher Collins syndrome protein Treacle	Treacher Collins syndrome protein Treacle.
181,271,Q#3 - >Cobetia_marina_NRBC_15607_PhaC2,non-specific,402654,685,948,1.9600000000000002e-05,48.4918,pfam11179,DUF2967,C,cl12728,Protein of unknown function (DUF2967)	This family of proteins with unknown function appears to be restricted to Drosophila.
182,272,Q#3 - >Cobetia_marina_NRBC_15607_PhaC2,non-specific,407229,747,949,4.73e-05,46.3833,pfam17061,PARM,C,cl37917,"PARM	Human PARM-1 is a mucin-like, androgen-regulated transmembrane protein that is present in most tissues, with high levels in the heart, kidney and placenta. It has been shown to be induced and expressed in prostate after castration and may have a role in cell proliferation and immortalisation in prostate cancer."
183,274,Q#3 - >Cobetia_marina_NRBC_15607_PhaC2,non-specific,399773,754,926,5.3500000000000006e-05,46.0179,pfam07010,Endomucin,C,cl37749,Endomucin	This family consists of several mammalian endomucin proteins. Endomucin is an early endothelial-specific antigen that is also expressed on putative hematopoietic progenitor cells.
184,275,Q#3 - >Cobetia_marina_NRBC_15607_PhaC2,non-specific,407229,707,914,6.39e-05,45.9981,pfam17061,PARM,C,cl37917,"PARM	Human PARM-1 is a mucin-like, androgen-regulated transmembrane protein that is present in most tissues, with high levels in the heart, kidney and placenta. It has been shown to be induced and expressed in prostate after castration and may have a role in cell proliferation and immortalisation in prostate cancer."
185,276,Q#3 - >Cobetia_marina_NRBC_15607_PhaC2,non-specific,369339,763,962,0.00011698,43.9991,pfam07382,HC2, - ,cl22465,"Histone H1-like nucleoprotein HC2	This family contains the bacterial histone H1-like nucleoprotein HC2 (approximately 200 residues long), which seems to be found mostly in Chlamydia. HC2 functions in DNA condensation, although it has been suggested that it also has other roles."
186,277,Q#3 - >Cobetia_marina_NRBC_15607_PhaC2,non-specific,400730,744,916,0.000128784,45.8516,pfam08549,SWI-SNF_Ssr4,N,cl25487,Fungal domain of unknown function (DUF1750)	This is a fungal domain of unknown function.
187,279,Q#3 - >Cobetia_marina_NRBC_15607_PhaC2,non-specific,407690,803,987,0.000177695,45.3359,pfam17823,DUF5585,C,cl39316,Family of unknown function (DUF5585)	This is a family of unknown function found in chordata.
188,281,Q#3 - >Cobetia_marina_NRBC_15607_PhaC2,non-specific,406391,741,937,0.000223937,45.0193,pfam15967,Nucleoporin_FG2,C,cl37900,"Nucleoporin FG repeated region	Nucleoporin_FG2, or nucleoporin p58/p45, is a family of chordate nucleoporins. The proteins carry many repeats of the FG sequence motif."
189,283,Q#3 - >Cobetia_marina_NRBC_15607_PhaC2,non-specific,399773,686,878,0.00027165,43.7067,pfam07010,Endomucin,C,cl37749,Endomucin	This family consists of several mammalian endomucin proteins. Endomucin is an early endothelial-specific antigen that is also expressed on putative hematopoietic progenitor cells.
190,284,Q#3 - >Cobetia_marina_NRBC_15607_PhaC2,non-specific,282904,714,969,0.000293187,44.9072,pfam05109,Herpes_BLLF1,NC,cl37540,"Herpes virus major outer envelope glycoprotein (BLLF1)	This family consists of the BLLF1 viral late glycoprotein, also termed gp350/220. It is the most abundantly expressed glycoprotein in the viral envelope of the Herpesviruses and is the major antigen responsible for stimulating the production of neutralising antibodies in vivo."
191,285,Q#3 - >Cobetia_marina_NRBC_15607_PhaC2,non-specific,402174,782,947,0.00038491199999999995,43.9408,pfam10428,SOG2,NC,cl25817,RAM signalling pathway protein	SOG2 proteins in Saccharomyces cerevisiae are involved in cell separation and cytokinesis.
192,287,Q#3 - >Cobetia_marina_NRBC_15607_PhaC2,non-specific,397558,675,987,0.000476364,43.903,pfam03546,Treacle,N,cl25490,Treacher Collins syndrome protein Treacle	Treacher Collins syndrome protein Treacle.
193,288,Q#3 - >Cobetia_marina_NRBC_15607_PhaC2,non-specific,397558,687,964,0.000476364,43.903,pfam03546,Treacle,N,cl25490,Treacher Collins syndrome protein Treacle	Treacher Collins syndrome protein Treacle.
194,289,Q#3 - >Cobetia_marina_NRBC_15607_PhaC2,non-specific,369990,744,869,0.00055334,43.3119,pfam08601,PAP1,C,cl25818,"Transcription factor PAP1	The transcription factor Pap1 regulates antioxidant-gene transcription in response to H2O2. This region is cysteine rich. Alkylation of cysteine residues following treatment with a cysteine alkylating agent can mask the accessibility of the nuclear exporter Crm1, triggering nuclear accumulation and Pap1 dependent transcriptional expression."
195,291,Q#3 - >Cobetia_marina_NRBC_15607_PhaC2,non-specific,282904,670,950,0.000886442,43.3664,pfam05109,Herpes_BLLF1,N,cl37540,"Herpes virus major outer envelope glycoprotein (BLLF1)	This family consists of the BLLF1 viral late glycoprotein, also termed gp350/220. It is the most abundantly expressed glycoprotein in the viral envelope of the Herpesviruses and is the major antigen responsible for stimulating the production of neutralising antibodies in vivo."
196,292,Q#3 - >Cobetia_marina_NRBC_15607_PhaC2,non-specific,402954,873,970,0.000968475,42.8409,pfam11593,Med3,NC,cl26459,"Mediator complex subunit 3 fungal	Mediator is a large complex of up to 33 proteins that is conserved from plants to fungi to humans - the number and representation of individual subunits varying with species. It is arranged into four different sections, a core, a head, a tail and a kinase-activity part, and the number of subunits within each of these is what varies with species. Overall, Mediator regulates the transcriptional act…
197,294,Q#3 - >Cobetia_marina_NRBC_15607_PhaC2,non-specific,397558,663,927,0.000988322,42.7474,pfam03546,Treacle,N,cl25490,Treacher Collins syndrome protein Treacle	Treacher Collins syndrome protein Treacle.
198,295,Q#3 - >Cobetia_marina_NRBC_15607_PhaC2,non-specific,369339,690,821,0.00106525,41.3027,pfam07382,HC2,N,cl22465,"Histone H1-like nucleoprotein HC2	This family contains the bacterial histone H1-like nucleoprotein HC2 (approximately 200 residues long), which seems to be found mostly in Chlamydia. HC2 functions in DNA condensation, although it has been suggested that it also has other roles."
199,296,Q#3 - >Cobetia_marina_NRBC_15607_PhaC2,non-specific,399773,773,935,0.00132006,41.7807,pfam07010,Endomucin,C,cl37749,Endomucin	This family consists of several mammalian endomucin proteins. Endomucin is an early endothelial-specific antigen that is also expressed on putative hematopoietic progenitor cells.
200,297,Q#3 - >Cobetia_marina_NRBC_15607_PhaC2,non-specific,405896,737,906,0.00138004,42.3874,pfam15308,CEP170_C,C,cl25909,CEP170 C-terminus	This family includes the C-terminus of centrosomal protein of 170 kDa (CEP170).
201,298,Q#3 - >Cobetia_marina_NRBC_15607_PhaC2,non-specific,284327,761,946,0.00154469,42.2218,pfam06873,SerH,C,cl25786,Cell surface immobilisation antigen SerH	This family consists of several cell surface immobilisation antigen SerH proteins which seem to be specific to Tetrahymena thermophila. The SerH locus of Tetrahymena thermophila is one of several paralogous loci with genes encoding variants of the major cell surface protein known as the immobilisation antigen (i-ag).
202,300,Q#3 - >Cobetia_marina_NRBC_15607_PhaC2,non-specific,402654,659,916,0.00178475,42.3287,pfam11179,DUF2967,C,cl12728,Protein of unknown function (DUF2967)	This family of proteins with unknown function appears to be restricted to Drosophila.
203,301,Q#3 - >Cobetia_marina_NRBC_15607_PhaC2,non-specific,370537,812,975,0.00220295,41.7289,pfam09507,CDC27,NC,cl25760,"DNA polymerase subunit Cdc27	This protein forms the C subunit of DNA polymerase delta. It carries the essential residues for binding to the Pol1 subunit of polymerase alpha, from residues 293-332, which are characterized by the motif D--G--VT, referred to as the DPIM motif. The first 160 residues of the protein form the minimal domain for binding to the B subunit, Cdc1, of polymerase delta, the final 10 C-terminal residues, …
204,303,Q#3 - >Cobetia_marina_NRBC_15607_PhaC2,non-specific,114270,686,859,0.00240712,41.571999999999996,pfam05539,Pneumo_att_G,N,cl25814,Pneumovirinae attachment membrane glycoprotein G	Pneumovirinae attachment membrane glycoprotein G.
205,305,Q#3 - >Cobetia_marina_NRBC_15607_PhaC2,non-specific,401607,700,877,0.00256396,41.7529,pfam09726,Macoilin,NC,cl25928,"Macoilin family	The Macoilin proteins has an N-terminal portion that is composed of 5 trasnmembrane helices, followed by a C-terminal coiled-coil region. Macoilin is a highly conserved protein present in eukaryotes. Macoilin appears to be found in the ER and be involved in the function of neurons."
206,307,Q#3 - >Cobetia_marina_NRBC_15607_PhaC2,non-specific,397968,791,982,0.0027655,40.8616,pfam04086,SRP-alpha_N,N,cl04392,"Signal recognition particle, alpha subunit, N-terminal	SRP is a complex of six distinct polypeptides and a 7S RNA that is essential for transferring nascent polypeptide chains that are destined for export from the cell to the translocation apparatus of the endoplasmic reticulum (ER) membrane. SRP binds hydrophobic signal sequences as they emerge from the ribosome, and arrests translation."
207,309,Q#3 - >Cobetia_marina_NRBC_15607_PhaC2,non-specific,284603,660,787,0.00503397,40.8322,pfam07218,RAP1,C,cl25626,Rhoptry-associated protein 1 (RAP-1)	This family consists of several rhoptry-associated protein 1 (RAP-1) sequences which appear to be specific to Plasmodium falciparum.
208,311,Q#3 - >Cobetia_marina_NRBC_15607_PhaC2,non-specific,402954,744,880,0.00537166,40.1445,pfam11593,Med3,NC,cl26459,"Mediator complex subunit 3 fungal	Mediator is a large complex of up to 33 proteins that is conserved from plants to fungi to humans - the number and representation of individual subunits varying with species. It is arranged into four different sections, a core, a head, a tail and a kinase-activity part, and the number of subunits within each of these is what varies with species. Overall, Mediator regulates the transcriptional act…
209,313,Q#3 - >Cobetia_marina_NRBC_15607_PhaC2,non-specific,407229,698,904,0.00553002,39.8349,pfam17061,PARM,C,cl37917,"PARM	Human PARM-1 is a mucin-like, androgen-regulated transmembrane protein that is present in most tissues, with high levels in the heart, kidney and placenta. It has been shown to be induced and expressed in prostate after castration and may have a role in cell proliferation and immortalisation in prostate cancer."
210,314,Q#3 - >Cobetia_marina_NRBC_15607_PhaC2,non-specific,313663,704,827,0.00559733,40.4867,pfam10479,FSA_C,N,cl28773,Fragile site-associated protein C-terminus	This is the conserved C-terminal half of the protein KIAA1109 which is the fragile site-associated protein FSA. Genome-wide-association studies showed this protein to linked to the susceptibility to coeliac disease. The protein may also be associated with polycystic kidney disease.
211,316,Q#3 - >Cobetia_marina_NRBC_15607_PhaC2,non-specific,284327,685,940,0.0065664,39.9106,pfam06873,SerH,N,cl25786,Cell surface immobilisation antigen SerH	This family consists of several cell surface immobilisation antigen SerH proteins which seem to be specific to Tetrahymena thermophila. The SerH locus of Tetrahymena thermophila is one of several paralogous loci with genes encoding variants of the major cell surface protein known as the immobilisation antigen (i-ag).
212,317,Q#3 - >Cobetia_marina_NRBC_15607_PhaC2,non-specific,402654,666,915,0.0073652,40.4027,pfam11179,DUF2967,C,cl12728,Protein of unknown function (DUF2967)	This family of proteins with unknown function appears to be restricted to Drosophila.
213,318,Q#3 - >Cobetia_marina_NRBC_15607_PhaC2,non-specific,369971,734,924,0.00927198,39.814,pfam08580,KAR9,N,cl25816,"Yeast cortical protein KAR9	The KAR9 protein in Saccharomyces cerevisiae is a cytoskeletal protein required for karyogamy, correct positioning of the mitotic spindle and for orientation of cytoplasmic microtubules. KAR9 localizes at the shmoo tip in mating cells and at the tip of the growing bud in anaphase."
214,324,Q#4 - >Cobetia_marina_JCM_21022(T)_PhaC2,non-specific,369339,695,866,1.77e-10,61.333,pfam07382,HC2, - ,cl22465,"Histone H1-like nucleoprotein HC2	This family contains the bacterial histone H1-like nucleoprotein HC2 (approximately 200 residues long), which seems to be found mostly in Chlamydia. HC2 functions in DNA condensation, although it has been suggested that it also has other roles."
215,326,Q#4 - >Cobetia_marina_JCM_21022(T)_PhaC2,non-specific,407690,678,996,2.55e-10,64.2107,pfam17823,DUF5585, - ,cl39316,Family of unknown function (DUF5585)	This is a family of unknown function found in chordata.
216,328,Q#4 - >Cobetia_marina_JCM_21022(T)_PhaC2,non-specific,407690,702,992,7.34e-10,62.6699,pfam17823,DUF5585,C,cl39316,Family of unknown function (DUF5585)	This is a family of unknown function found in chordata.
217,329,Q#4 - >Cobetia_marina_JCM_21022(T)_PhaC2,non-specific,369339,714,890,1.18e-09,58.6366,pfam07382,HC2, - ,cl22465,"Histone H1-like nucleoprotein HC2	This family contains the bacterial histone H1-like nucleoprotein HC2 (approximately 200 residues long), which seems to be found mostly in Chlamydia. HC2 functions in DNA condensation, although it has been suggested that it also has other roles."
218,330,Q#4 - >Cobetia_marina_JCM_21022(T)_PhaC2,non-specific,397558,664,958,3.21e-08,57.385,pfam03546,Treacle,N,cl25490,Treacher Collins syndrome protein Treacle	Treacher Collins syndrome protein Treacle.
219,332,Q#4 - >Cobetia_marina_JCM_21022(T)_PhaC2,non-specific,282904,622,1004,5.14e-08,57.2336,pfam05109,Herpes_BLLF1,N,cl37540,"Herpes virus major outer envelope glycoprotein (BLLF1)	This family consists of the BLLF1 viral late glycoprotein, also termed gp350/220. It is the most abundantly expressed glycoprotein in the viral envelope of the Herpesviruses and is the major antigen responsible for stimulating the production of neutralising antibodies in vivo."
220,334,Q#4 - >Cobetia_marina_JCM_21022(T)_PhaC2,non-specific,369339,773,948,7.86e-08,53.2439,pfam07382,HC2, - ,cl22465,"Histone H1-like nucleoprotein HC2	This family contains the bacterial histone H1-like nucleoprotein HC2 (approximately 200 residues long), which seems to be found mostly in Chlamydia. HC2 functions in DNA condensation, although it has been suggested that it also has other roles."
221,335,Q#4 - >Cobetia_marina_JCM_21022(T)_PhaC2,non-specific,407690,716,976,4.34e-07,53.8103,pfam17823,DUF5585,C,cl39316,Family of unknown function (DUF5585)	This is a family of unknown function found in chordata.
222,336,Q#4 - >Cobetia_marina_JCM_21022(T)_PhaC2,non-specific,402654,725,957,4.53e-07,53.8846,pfam11179,DUF2967,C,cl12728,Protein of unknown function (DUF2967)	This family of proteins with unknown function appears to be restricted to Drosophila.
223,338,Q#4 - >Cobetia_marina_JCM_21022(T)_PhaC2,non-specific,369339,670,834,9.19e-07,50.1623,pfam07382,HC2, - ,cl22465,"Histone H1-like nucleoprotein HC2	This family contains the bacterial histone H1-like nucleoprotein HC2 (approximately 200 residues long), which seems to be found mostly in Chlamydia. HC2 functions in DNA condensation, although it has been suggested that it also has other roles."
224,339,Q#4 - >Cobetia_marina_JCM_21022(T)_PhaC2,non-specific,402654,685,960,1.06e-06,52.729,pfam11179,DUF2967,C,cl12728,Protein of unknown function (DUF2967)	This family of proteins with unknown function appears to be restricted to Drosophila.
225,340,Q#4 - >Cobetia_marina_JCM_21022(T)_PhaC2,non-specific,282904,686,982,1.4e-06,52.226000000000006,pfam05109,Herpes_BLLF1,NC,cl37540,"Herpes virus major outer envelope glycoprotein (BLLF1)	This family consists of the BLLF1 viral late glycoprotein, also termed gp350/220. It is the most abundantly expressed glycoprotein in the viral envelope of the Herpesviruses and is the major antigen responsible for stimulating the production of neutralising antibodies in vivo."
226,342,Q#4 - >Cobetia_marina_JCM_21022(T)_PhaC2,non-specific,399773,739,898,1.83e-06,50.6403,pfam07010,Endomucin,C,cl37749,Endomucin	This family consists of several mammalian endomucin proteins. Endomucin is an early endothelial-specific antigen that is also expressed on putative hematopoietic progenitor cells.
227,344,Q#4 - >Cobetia_marina_JCM_21022(T)_PhaC2,non-specific,402654,659,929,2.9e-06,51.5734,pfam11179,DUF2967,C,cl12728,Protein of unknown function (DUF2967)	This family of proteins with unknown function appears to be restricted to Drosophila.
228,345,Q#4 - >Cobetia_marina_JCM_21022(T)_PhaC2,non-specific,114270,700,872,6.13e-06,49.6612,pfam05539,Pneumo_att_G,N,cl25814,Pneumovirinae attachment membrane glycoprotein G	Pneumovirinae attachment membrane glycoprotein G.
229,347,Q#4 - >Cobetia_marina_JCM_21022(T)_PhaC2,non-specific,407229,760,962,6.57e-06,49.0797,pfam17061,PARM,C,cl37917,"PARM	Human PARM-1 is a mucin-like, androgen-regulated transmembrane protein that is present in most tissues, with high levels in the heart, kidney and placenta. It has been shown to be induced and expressed in prostate after castration and may have a role in cell proliferation and immortalisation in prostate cancer."
230,349,Q#4 - >Cobetia_marina_JCM_21022(T)_PhaC2,non-specific,402174,729,935,1.7e-05,48.5632,pfam10428,SOG2,NC,cl25817,RAM signalling pathway protein	SOG2 proteins in Saccharomyces cerevisiae are involved in cell separation and cytokinesis.
231,351,Q#4 - >Cobetia_marina_JCM_21022(T)_PhaC2,non-specific,405896,682,972,1.8100000000000003e-05,48.5506,pfam15308,CEP170_C,C,cl25909,CEP170 C-terminus	This family includes the C-terminus of centrosomal protein of 170 kDa (CEP170).
232,353,Q#4 - >Cobetia_marina_JCM_21022(T)_PhaC2,non-specific,284327,734,957,2.68e-05,47.6146,pfam06873,SerH,N,cl25786,Cell surface immobilisation antigen SerH	This family consists of several cell surface immobilisation antigen SerH proteins which seem to be specific to Tetrahymena thermophila. The SerH locus of Tetrahymena thermophila is one of several paralogous loci with genes encoding variants of the major cell surface protein known as the immobilisation antigen (i-ag).
233,355,Q#4 - >Cobetia_marina_JCM_21022(T)_PhaC2,non-specific,399773,759,926,2.8199999999999998e-05,46.7883,pfam07010,Endomucin,C,cl37749,Endomucin	This family consists of several mammalian endomucin proteins. Endomucin is an early endothelial-specific antigen that is also expressed on putative hematopoietic progenitor cells.
234,356,Q#4 - >Cobetia_marina_JCM_21022(T)_PhaC2,non-specific,407229,727,927,3.26e-05,46.7685,pfam17061,PARM,C,cl37917,"PARM	Human PARM-1 is a mucin-like, androgen-regulated transmembrane protein that is present in most tissues, with high levels in the heart, kidney and placenta. It has been shown to be induced and expressed in prostate after castration and may have a role in cell proliferation and immortalisation in prostate cancer."
235,357,Q#4 - >Cobetia_marina_JCM_21022(T)_PhaC2,non-specific,399773,703,846,3.3100000000000005e-05,46.7883,pfam07010,Endomucin,C,cl37749,Endomucin	This family consists of several mammalian endomucin proteins. Endomucin is an early endothelial-specific antigen that is also expressed on putative hematopoietic progenitor cells.
236,358,Q#4 - >Cobetia_marina_JCM_21022(T)_PhaC2,non-specific,402654,755,969,3.54e-05,47.7214,pfam11179,DUF2967,C,cl12728,Protein of unknown function (DUF2967)	This family of proteins with unknown function appears to be restricted to Drosophila.
237,359,Q#4 - >Cobetia_marina_JCM_21022(T)_PhaC2,non-specific,399773,726,890,5.5100000000000004e-05,46.0179,pfam07010,Endomucin,C,cl37749,Endomucin	This family consists of several mammalian endomucin proteins. Endomucin is an early endothelial-specific antigen that is also expressed on putative hematopoietic progenitor cells.
238,360,Q#4 - >Cobetia_marina_JCM_21022(T)_PhaC2,non-specific,373822,700,846,0.000101758,46.2727,pfam15402,Spc7_N,N,cl25815,N-terminus of kinetochore NMS complex subunit Spc7	N-terminus of kinetochore NMS complex subunit Spc7.
239,362,Q#4 - >Cobetia_marina_JCM_21022(T)_PhaC2,non-specific,406391,739,950,0.000110455,46.1749,pfam15967,Nucleoporin_FG2,C,cl37900,"Nucleoporin FG repeated region	Nucleoporin_FG2, or nucleoporin p58/p45, is a family of chordate nucleoporins. The proteins carry many repeats of the FG sequence motif."
240,364,Q#4 - >Cobetia_marina_JCM_21022(T)_PhaC2,non-specific,407690,762,982,0.000112811,45.7211,pfam17823,DUF5585,C,cl39316,Family of unknown function (DUF5585)	This is a family of unknown function found in chordata.
241,367,Q#4 - >Cobetia_marina_JCM_21022(T)_PhaC2,non-specific,399773,780,939,0.000247257,44.0919,pfam07010,Endomucin,C,cl37749,Endomucin	This family consists of several mammalian endomucin proteins. Endomucin is an early endothelial-specific antigen that is also expressed on putative hematopoietic progenitor cells.
242,368,Q#4 - >Cobetia_marina_JCM_21022(T)_PhaC2,non-specific,405896,730,1000,0.00027929,44.6986,pfam15308,CEP170_C,C,cl25909,CEP170 C-terminus	This family includes the C-terminus of centrosomal protein of 170 kDa (CEP170).
243,369,Q#4 - >Cobetia_marina_JCM_21022(T)_PhaC2,non-specific,401607,702,890,0.000291714,44.8345,pfam09726,Macoilin,NC,cl25928,"Macoilin family	The Macoilin proteins has an N-terminal portion that is composed of 5 trasnmembrane helices, followed by a C-terminal coiled-coil region. Macoilin is a highly conserved protein present in eukaryotes. Macoilin appears to be found in the ER and be involved in the function of neurons."
244,371,Q#4 - >Cobetia_marina_JCM_21022(T)_PhaC2,non-specific,369990,749,882,0.00033842400000000004,44.0823,pfam08601,PAP1,C,cl25818,"Transcription factor PAP1	The transcription factor Pap1 regulates antioxidant-gene transcription in response to H2O2. This region is cysteine rich. Alkylation of cysteine residues following treatment with a cysteine alkylating agent can mask the accessibility of the nuclear exporter Crm1, triggering nuclear accumulation and Pap1 dependent transcriptional expression."
245,373,Q#4 - >Cobetia_marina_JCM_21022(T)_PhaC2,non-specific,402174,685,804,0.000472633,43.9408,pfam10428,SOG2,NC,cl25817,RAM signalling pathway protein	SOG2 proteins in Saccharomyces cerevisiae are involved in cell separation and cytokinesis.
246,374,Q#4 - >Cobetia_marina_JCM_21022(T)_PhaC2,non-specific,370537,825,988,0.000488452,43.6549,pfam09507,CDC27,NC,cl25760,"DNA polymerase subunit Cdc27	This protein forms the C subunit of DNA polymerase delta. It carries the essential residues for binding to the Pol1 subunit of polymerase alpha, from residues 293-332, which are characterized by the motif D--G--VT, referred to as the DPIM motif. The first 160 residues of the protein form the minimal domain for binding to the B subunit, Cdc1, of polymerase delta, the final 10 C-terminal residues, …
247,376,Q#4 - >Cobetia_marina_JCM_21022(T)_PhaC2,non-specific,399221,669,941,0.000624256,43.5888,pfam06075,DUF936,N,cl25811,Plant protein of unknown function (DUF936)	This family consists of several hypothetical proteins from Arabidopsis thaliana and Oryza sativa. The function of this family is unknown.
248,378,Q#4 - >Cobetia_marina_JCM_21022(T)_PhaC2,non-specific,407690,628,926,0.0007224210000000001,43.4099,pfam17823,DUF5585,N,cl39316,Family of unknown function (DUF5585)	This is a family of unknown function found in chordata.
249,379,Q#4 - >Cobetia_marina_JCM_21022(T)_PhaC2,non-specific,402088,728,874,0.000898885,42.7092,pfam10310,DUF5427,C,cl24229,"Family of unknown function (DUF5427)	This is a domain of unknown function. Family members found in Saccharomyces cerevisiae, are synthetic lethal with genes involved in maintenance of telomere capping. However, experimental evidence is yet to verify the exact function of family members and the domain."
250,381,Q#4 - >Cobetia_marina_JCM_21022(T)_PhaC2,non-specific,369339,798,975,0.000948348,41.3027,pfam07382,HC2, - ,cl22465,"Histone H1-like nucleoprotein HC2	This family contains the bacterial histone H1-like nucleoprotein HC2 (approximately 200 residues long), which seems to be found mostly in Chlamydia. HC2 functions in DNA condensation, although it has been suggested that it also has other roles."
251,383,Q#4 - >Cobetia_marina_JCM_21022(T)_PhaC2,non-specific,114270,733,908,0.00115193,42.3424,pfam05539,Pneumo_att_G,NC,cl25814,Pneumovirinae attachment membrane glycoprotein G	Pneumovirinae attachment membrane glycoprotein G.
252,384,Q#4 - >Cobetia_marina_JCM_21022(T)_PhaC2,non-specific,398885,684,875,0.00134329,41.5527,pfam05466,BASP1, - ,cl37731,Brain acid soluble protein 1 (BASP1 protein)	This family consists of several brain acid soluble protein 1 (BASP1) or neuronal axonal membrane protein NAP-22. The BASP1 is a neuron enriched Ca(2+)-dependent calmodulin-binding protein of unknown function.
253,386,Q#4 - >Cobetia_marina_JCM_21022(T)_PhaC2,non-specific,397558,682,987,0.0014454000000000001,42.3622,pfam03546,Treacle,C,cl25490,Treacher Collins syndrome protein Treacle	Treacher Collins syndrome protein Treacle.
254,387,Q#4 - >Cobetia_marina_JCM_21022(T)_PhaC2,non-specific,402954,886,980,0.0015062,42.0705,pfam11593,Med3,NC,cl26459,"Mediator complex subunit 3 fungal	Mediator is a large complex of up to 33 proteins that is conserved from plants to fungi to humans - the number and representation of individual subunits varying with species. It is arranged into four different sections, a core, a head, a tail and a kinase-activity part, and the number of subunits within each of these is what varies with species. Overall, Mediator regulates the transcriptional act…
255,389,Q#4 - >Cobetia_marina_JCM_21022(T)_PhaC2,non-specific,407229,690,864,0.00237715,40.9905,pfam17061,PARM,C,cl37917,"PARM	Human PARM-1 is a mucin-like, androgen-regulated transmembrane protein that is present in most tissues, with high levels in the heart, kidney and placenta. It has been shown to be induced and expressed in prostate after castration and may have a role in cell proliferation and immortalisation in prostate cancer."
256,390,Q#4 - >Cobetia_marina_JCM_21022(T)_PhaC2,non-specific,406203,707,911,0.00269257,41.4388,pfam15712,NPAT_C,NC,cl25855,NPAT C-terminus	NPAT C-terminus.
257,392,Q#4 - >Cobetia_marina_JCM_21022(T)_PhaC2,non-specific,402954,757,893,0.00273846,41.3001,pfam11593,Med3,NC,cl26459,"Mediator complex subunit 3 fungal	Mediator is a large complex of up to 33 proteins that is conserved from plants to fungi to humans - the number and representation of individual subunits varying with species. It is arranged into four different sections, a core, a head, a tail and a kinase-activity part, and the number of subunits within each of these is what varies with species. Overall, Mediator regulates the transcriptional act…
258,394,Q#4 - >Cobetia_marina_JCM_21022(T)_PhaC2,non-specific,313663,724,846,0.00284492,41.6423,pfam10479,FSA_C,N,cl28773,Fragile site-associated protein C-terminus	This is the conserved C-terminal half of the protein KIAA1109 which is the fragile site-associated protein FSA. Genome-wide-association studies showed this protein to linked to the susceptibility to coeliac disease. The protein may also be associated with polycystic kidney disease.
259,396,Q#4 - >Cobetia_marina_JCM_21022(T)_PhaC2,non-specific,407690,816,1000,0.0030191,41.0987,pfam17823,DUF5585,C,cl39316,Family of unknown function (DUF5585)	This is a family of unknown function found in chordata.
260,397,Q#4 - >Cobetia_marina_JCM_21022(T)_PhaC2,non-specific,404191,686,990,0.00332073,40.9478,pfam13254,DUF4045, - ,cl38397,"Domain of unknown function (DUF4045)	This presumed domain is functionally uncharacterized. This domain family is found in bacteria and eukaryotes, and is typically between 384 and 430 amino acids in length."
261,399,Q#4 - >Cobetia_marina_JCM_21022(T)_PhaC2,non-specific,406015,686,957,0.00346636,41.2985,pfam15449,Retinal,N,cl37892,"Retinal protein	This family of proteins is found in the photoreceptor cells of the retina. Mutations of the gene encoding this protein have been associated with retinal disorders such as retinitis pigmentosa and late-onset progressive retinal atrophy. The function of this family of proteins is unknown, but it is likely to be important in the development and function of the retina."
262,401,Q#4 - >Cobetia_marina_JCM_21022(T)_PhaC2,non-specific,405860,745,939,0.00366566,40.8998,pfam15265,FAM196,NC,cl24281,FAM196 family	This protein family is a domain of unknown function. This family of proteins is found in eukaryotes and are typically between 441 and 534 amino acids in length.
263,403,Q#4 - >Cobetia_marina_JCM_21022(T)_PhaC2,non-specific,400730,756,898,0.00599317,40.4588,pfam08549,SWI-SNF_Ssr4,N,cl25487,Fungal domain of unknown function (DUF1750)	This is a fungal domain of unknown function.
264,405,Q#4 - >Cobetia_marina_JCM_21022(T)_PhaC2,non-specific,407229,730,897,0.00714998,39.4497,pfam17061,PARM,C,cl37917,"PARM	Human PARM-1 is a mucin-like, androgen-regulated transmembrane protein that is present in most tissues, with high levels in the heart, kidney and placenta. It has been shown to be induced and expressed in prostate after castration and may have a role in cell proliferation and immortalisation in prostate cancer."
265,406,Q#4 - >Cobetia_marina_JCM_21022(T)_PhaC2,non-specific,405896,674,913,0.00805495,40.0762,pfam15308,CEP170_C,NC,cl25909,CEP170 C-terminus	This family includes the C-terminus of centrosomal protein of 170 kDa (CEP170).
266,411,Q#5 - >Cobetia_amphilectii_KMM296_PhaC2,non-specific,402654,682,906,2.52e-10,64.6702,pfam11179,DUF2967,C,cl12728,Protein of unknown function (DUF2967)	This family of proteins with unknown function appears to be restricted to Drosophila.
267,413,Q#5 - >Cobetia_amphilectii_KMM296_PhaC2,non-specific,369339,686,850,4.56e-09,57.0958,pfam07382,HC2, - ,cl22465,"Histone H1-like nucleoprotein HC2	This family contains the bacterial histone H1-like nucleoprotein HC2 (approximately 200 residues long), which seems to be found mostly in Chlamydia. HC2 functions in DNA condensation, although it has been suggested that it also has other roles."
268,415,Q#5 - >Cobetia_amphilectii_KMM296_PhaC2,non-specific,282904,684,967,5.1900000000000005e-09,60.3152,pfam05109,Herpes_BLLF1,N,cl37540,"Herpes virus major outer envelope glycoprotein (BLLF1)	This family consists of the BLLF1 viral late glycoprotein, also termed gp350/220. It is the most abundantly expressed glycoprotein in the viral envelope of the Herpesviruses and is the major antigen responsible for stimulating the production of neutralising antibodies in vivo."
269,417,Q#5 - >Cobetia_amphilectii_KMM296_PhaC2,non-specific,402654,733,936,1.4499999999999999e-08,58.8922,pfam11179,DUF2967,C,cl12728,Protein of unknown function (DUF2967)	This family of proteins with unknown function appears to be restricted to Drosophila.
270,418,Q#5 - >Cobetia_amphilectii_KMM296_PhaC2,non-specific,282904,656,959,2.36e-08,58.004,pfam05109,Herpes_BLLF1,N,cl37540,"Herpes virus major outer envelope glycoprotein (BLLF1)	This family consists of the BLLF1 viral late glycoprotein, also termed gp350/220. It is the most abundantly expressed glycoprotein in the viral envelope of the Herpesviruses and is the major antigen responsible for stimulating the production of neutralising antibodies in vivo."
271,419,Q#5 - >Cobetia_amphilectii_KMM296_PhaC2,non-specific,399773,724,882,2.7799999999999997e-08,56.0331,pfam07010,Endomucin,C,cl37749,Endomucin	This family consists of several mammalian endomucin proteins. Endomucin is an early endothelial-specific antigen that is also expressed on putative hematopoietic progenitor cells.
272,421,Q#5 - >Cobetia_amphilectii_KMM296_PhaC2,non-specific,399773,738,913,3.01e-08,55.6479,pfam07010,Endomucin,C,cl37749,Endomucin	This family consists of several mammalian endomucin proteins. Endomucin is an early endothelial-specific antigen that is also expressed on putative hematopoietic progenitor cells.
273,422,Q#5 - >Cobetia_amphilectii_KMM296_PhaC2,non-specific,407690,687,949,3.07e-08,57.2771,pfam17823,DUF5585,C,cl39316,Family of unknown function (DUF5585)	This is a family of unknown function found in chordata.
274,424,Q#5 - >Cobetia_amphilectii_KMM296_PhaC2,non-specific,282904,656,909,5.57e-08,56.8484,pfam05109,Herpes_BLLF1,N,cl37540,"Herpes virus major outer envelope glycoprotein (BLLF1)	This family consists of the BLLF1 viral late glycoprotein, also termed gp350/220. It is the most abundantly expressed glycoprotein in the viral envelope of the Herpesviruses and is the major antigen responsible for stimulating the production of neutralising antibodies in vivo."
275,425,Q#5 - >Cobetia_amphilectii_KMM296_PhaC2,non-specific,407690,734,936,5.57e-08,56.5067,pfam17823,DUF5585,C,cl39316,Family of unknown function (DUF5585)	This is a family of unknown function found in chordata.
276,426,Q#5 - >Cobetia_amphilectii_KMM296_PhaC2,non-specific,407690,711,921,2.0399999999999997e-07,54.5807,pfam17823,DUF5585,C,cl39316,Family of unknown function (DUF5585)	This is a family of unknown function found in chordata.
277,427,Q#5 - >Cobetia_amphilectii_KMM296_PhaC2,non-specific,282904,664,919,3.5399999999999997e-07,54.152,pfam05109,Herpes_BLLF1,N,cl37540,"Herpes virus major outer envelope glycoprotein (BLLF1)	This family consists of the BLLF1 viral late glycoprotein, also termed gp350/220. It is the most abundantly expressed glycoprotein in the viral envelope of the Herpesviruses and is the major antigen responsible for stimulating the production of neutralising antibodies in vivo."
278,428,Q#5 - >Cobetia_amphilectii_KMM296_PhaC2,non-specific,407229,732,922,2.05e-06,50.6205,pfam17061,PARM,C,cl37917,"PARM	Human PARM-1 is a mucin-like, androgen-regulated transmembrane protein that is present in most tissues, with high levels in the heart, kidney and placenta. It has been shown to be induced and expressed in prostate after castration and may have a role in cell proliferation and immortalisation in prostate cancer."
279,430,Q#5 - >Cobetia_amphilectii_KMM296_PhaC2,non-specific,369339,708,881,2.43e-06,49.0067,pfam07382,HC2, - ,cl22465,"Histone H1-like nucleoprotein HC2	This family contains the bacterial histone H1-like nucleoprotein HC2 (approximately 200 residues long), which seems to be found mostly in Chlamydia. HC2 functions in DNA condensation, although it has been suggested that it also has other roles."
280,431,Q#5 - >Cobetia_amphilectii_KMM296_PhaC2,non-specific,402174,685,876,2.7e-06,50.8744,pfam10428,SOG2,NC,cl25817,RAM signalling pathway protein	SOG2 proteins in Saccharomyces cerevisiae are involved in cell separation and cytokinesis.
281,433,Q#5 - >Cobetia_amphilectii_KMM296_PhaC2,non-specific,402174,728,911,4.51e-06,50.104,pfam10428,SOG2,NC,cl25817,RAM signalling pathway protein	SOG2 proteins in Saccharomyces cerevisiae are involved in cell separation and cytokinesis.
282,434,Q#5 - >Cobetia_amphilectii_KMM296_PhaC2,non-specific,373822,657,860,1.0300000000000001e-05,49.3543,pfam15402,Spc7_N,N,cl25815,N-terminus of kinetochore NMS complex subunit Spc7	N-terminus of kinetochore NMS complex subunit Spc7.
283,436,Q#5 - >Cobetia_amphilectii_KMM296_PhaC2,non-specific,405896,719,947,1.98e-05,48.5506,pfam15308,CEP170_C,NC,cl25909,CEP170 C-terminus	This family includes the C-terminus of centrosomal protein of 170 kDa (CEP170).
284,438,Q#5 - >Cobetia_amphilectii_KMM296_PhaC2,non-specific,369339,725,903,2.6300000000000002e-05,45.9251,pfam07382,HC2, - ,cl22465,"Histone H1-like nucleoprotein HC2	This family contains the bacterial histone H1-like nucleoprotein HC2 (approximately 200 residues long), which seems to be found mostly in Chlamydia. HC2 functions in DNA condensation, although it has been suggested that it also has other roles."
285,439,Q#5 - >Cobetia_amphilectii_KMM296_PhaC2,non-specific,399773,686,836,3.43e-05,46.4031,pfam07010,Endomucin,C,cl37749,Endomucin	This family consists of several mammalian endomucin proteins. Endomucin is an early endothelial-specific antigen that is also expressed on putative hematopoietic progenitor cells.
286,440,Q#5 - >Cobetia_amphilectii_KMM296_PhaC2,non-specific,399221,641,942,3.5e-05,47.4408,pfam06075,DUF936,C,cl25811,Plant protein of unknown function (DUF936)	This family consists of several hypothetical proteins from Arabidopsis thaliana and Oryza sativa. The function of this family is unknown.
287,442,Q#5 - >Cobetia_amphilectii_KMM296_PhaC2,non-specific,282904,656,922,3.52e-05,47.6036,pfam05109,Herpes_BLLF1,NC,cl37540,"Herpes virus major outer envelope glycoprotein (BLLF1)	This family consists of the BLLF1 viral late glycoprotein, also termed gp350/220. It is the most abundantly expressed glycoprotein in the viral envelope of the Herpesviruses and is the major antigen responsible for stimulating the production of neutralising antibodies in vivo."
288,443,Q#5 - >Cobetia_amphilectii_KMM296_PhaC2,non-specific,250634,734,833,5.2900000000000005e-05,44.0833,pfam01456,Mucin, - ,cl26627,"Mucin-like glycoprotein	This family of trypanosomal proteins resemble vertebrate mucins. The protein consists of three regions. The N and C terminii are conserved between all members of the family, whereas the central region is not well conserved and contains a large number of threonine residues which can be glycosylated. Indirect evidence suggested that these genes might encode the core protein of parasite mucins, glyc…
289,445,Q#5 - >Cobetia_amphilectii_KMM296_PhaC2,non-specific,282904,734,917,6.0599999999999996e-05,46.8332,pfam05109,Herpes_BLLF1,NC,cl37540,"Herpes virus major outer envelope glycoprotein (BLLF1)	This family consists of the BLLF1 viral late glycoprotein, also termed gp350/220. It is the most abundantly expressed glycoprotein in the viral envelope of the Herpesviruses and is the major antigen responsible for stimulating the production of neutralising antibodies in vivo."
290,446,Q#5 - >Cobetia_amphilectii_KMM296_PhaC2,non-specific,406391,736,955,7.020000000000001e-05,46.5601,pfam15967,Nucleoporin_FG2,C,cl37900,"Nucleoporin FG repeated region	Nucleoporin_FG2, or nucleoporin p58/p45, is a family of chordate nucleoporins. The proteins carry many repeats of the FG sequence motif."
291,448,Q#5 - >Cobetia_amphilectii_KMM296_PhaC2,non-specific,114270,742,924,7.79e-05,46.1944,pfam05539,Pneumo_att_G,N,cl25814,Pneumovirinae attachment membrane glycoprotein G	Pneumovirinae attachment membrane glycoprotein G.
292,450,Q#5 - >Cobetia_amphilectii_KMM296_PhaC2,non-specific,402654,662,917,9.76e-05,46.1807,pfam11179,DUF2967,C,cl12728,Protein of unknown function (DUF2967)	This family of proteins with unknown function appears to be restricted to Drosophila.
293,451,Q#5 - >Cobetia_amphilectii_KMM296_PhaC2,non-specific,284603,746,864,0.00010385,46.225,pfam07218,RAP1,C,cl25626,Rhoptry-associated protein 1 (RAP-1)	This family consists of several rhoptry-associated protein 1 (RAP-1) sequences which appear to be specific to Plasmodium falciparum.
294,453,Q#5 - >Cobetia_amphilectii_KMM296_PhaC2,non-specific,407229,700,892,0.00010802299999999999,45.2277,pfam17061,PARM,C,cl37917,"PARM	Human PARM-1 is a mucin-like, androgen-regulated transmembrane protein that is present in most tissues, with high levels in the heart, kidney and placenta. It has been shown to be induced and expressed in prostate after castration and may have a role in cell proliferation and immortalisation in prostate cancer."
295,454,Q#5 - >Cobetia_amphilectii_KMM296_PhaC2,non-specific,406203,650,915,0.000112967,46.0611,pfam15712,NPAT_C,NC,cl25855,NPAT C-terminus	NPAT C-terminus.
296,456,Q#5 - >Cobetia_amphilectii_KMM296_PhaC2,non-specific,405896,741,924,0.00018324400000000002,45.468999999999994,pfam15308,CEP170_C,C,cl25909,CEP170 C-terminus	This family includes the C-terminus of centrosomal protein of 170 kDa (CEP170).
297,457,Q#5 - >Cobetia_amphilectii_KMM296_PhaC2,non-specific,399773,799,924,0.000329691,43.3215,pfam07010,Endomucin,C,cl37749,Endomucin	This family consists of several mammalian endomucin proteins. Endomucin is an early endothelial-specific antigen that is also expressed on putative hematopoietic progenitor cells.
298,458,Q#5 - >Cobetia_amphilectii_KMM296_PhaC2,non-specific,404191,683,854,0.000331066,44.0294,pfam13254,DUF4045,N,cl38397,"Domain of unknown function (DUF4045)	This presumed domain is functionally uncharacterized. This domain family is found in bacteria and eukaryotes, and is typically between 384 and 430 amino acids in length."
299,460,Q#5 - >Cobetia_amphilectii_KMM296_PhaC2,non-specific,369990,733,917,0.000396007,43.6971,pfam08601,PAP1,C,cl25818,"Transcription factor PAP1	The transcription factor Pap1 regulates antioxidant-gene transcription in response to H2O2. This region is cysteine rich. Alkylation of cysteine residues following treatment with a cysteine alkylating agent can mask the accessibility of the nuclear exporter Crm1, triggering nuclear accumulation and Pap1 dependent transcriptional expression."
300,462,Q#5 - >Cobetia_amphilectii_KMM296_PhaC2,non-specific,403915,735,867,0.000453347,42.0877,pfam12855,Ecl1, - ,cl15121,"Life-span regulatory factor	This family is involved in the chronological life-span of S. cerevisiae. Over-expression leads to an extended viability of wild-type strains, indicating a role in regulation."
301,464,Q#5 - >Cobetia_amphilectii_KMM296_PhaC2,non-specific,397558,621,937,0.00046294699999999996,43.903,pfam03546,Treacle,N,cl25490,Treacher Collins syndrome protein Treacle	Treacher Collins syndrome protein Treacle.
302,466,Q#5 - >Cobetia_amphilectii_KMM296_PhaC2,non-specific,369339,782,959,0.00049822,42.0731,pfam07382,HC2, - ,cl22465,"Histone H1-like nucleoprotein HC2	This family contains the bacterial histone H1-like nucleoprotein HC2 (approximately 200 residues long), which seems to be found mostly in Chlamydia. HC2 functions in DNA condensation, although it has been suggested that it also has other roles."
303,467,Q#5 - >Cobetia_amphilectii_KMM296_PhaC2,non-specific,402174,752,923,0.0006155959999999999,43.5556,pfam10428,SOG2,NC,cl25817,RAM signalling pathway protein	SOG2 proteins in Saccharomyces cerevisiae are involved in cell separation and cytokinesis.
304,468,Q#5 - >Cobetia_amphilectii_KMM296_PhaC2,non-specific,114270,733,878,0.0008091060000000001,42.7276,pfam05539,Pneumo_att_G,NC,cl25814,Pneumovirinae attachment membrane glycoprotein G	Pneumovirinae attachment membrane glycoprotein G.
305,469,Q#5 - >Cobetia_amphilectii_KMM296_PhaC2,non-specific,398885,661,870,0.000855318,41.9379,pfam05466,BASP1, - ,cl37731,Brain acid soluble protein 1 (BASP1 protein)	This family consists of several brain acid soluble protein 1 (BASP1) or neuronal axonal membrane protein NAP-22. The BASP1 is a neuron enriched Ca(2+)-dependent calmodulin-binding protein of unknown function.
306,471,Q#5 - >Cobetia_amphilectii_KMM296_PhaC2,non-specific,407690,769,961,0.0008661830000000001,43.0247,pfam17823,DUF5585,C,cl39316,Family of unknown function (DUF5585)	This is a family of unknown function found in chordata.
307,472,Q#5 - >Cobetia_amphilectii_KMM296_PhaC2,non-specific,405860,702,939,0.00112209,42.4406,pfam15265,FAM196,NC,cl24281,FAM196 family	This protein family is a domain of unknown function. This family of proteins is found in eukaryotes and are typically between 441 and 534 amino acids in length.
308,474,Q#5 - >Cobetia_amphilectii_KMM296_PhaC2,non-specific,114270,778,942,0.00112466,42.3424,pfam05539,Pneumo_att_G,NC,cl25814,Pneumovirinae attachment membrane glycoprotein G	Pneumovirinae attachment membrane glycoprotein G.
309,475,Q#5 - >Cobetia_amphilectii_KMM296_PhaC2,non-specific,369971,743,935,0.00117159,42.5104,pfam08580,KAR9,N,cl25816,"Yeast cortical protein KAR9	The KAR9 protein in Saccharomyces cerevisiae is a cytoskeletal protein required for karyogamy, correct positioning of the mitotic spindle and for orientation of cytoplasmic microtubules. KAR9 localizes at the shmoo tip in mating cells and at the tip of the growing bud in anaphase."
310,477,Q#5 - >Cobetia_amphilectii_KMM296_PhaC2,non-specific,405955,680,949,0.00132265,42.1414,pfam15374,CCDC71L,C,cl21212,"Coiled-coil domain-containing protein 71L	The protein family, Coiled-coil domain-containing protein 71L, is a domain of unknown function, which is found in eukaryotes."
311,479,Q#5 - >Cobetia_amphilectii_KMM296_PhaC2,non-specific,369971,711,931,0.00147339,42.5104,pfam08580,KAR9,N,cl25816,"Yeast cortical protein KAR9	The KAR9 protein in Saccharomyces cerevisiae is a cytoskeletal protein required for karyogamy, correct positioning of the mitotic spindle and for orientation of cytoplasmic microtubules. KAR9 localizes at the shmoo tip in mating cells and at the tip of the growing bud in anaphase."
312,480,Q#5 - >Cobetia_amphilectii_KMM296_PhaC2,non-specific,403915,775,885,0.00152408,40.5469,pfam12855,Ecl1,N,cl15121,"Life-span regulatory factor	This family is involved in the chronological life-span of S. cerevisiae. Over-expression leads to an extended viability of wild-type strains, indicating a role in regulation."
313,481,Q#5 - >Cobetia_amphilectii_KMM296_PhaC2,non-specific,402654,666,919,0.00161198,42.3287,pfam11179,DUF2967,C,cl12728,Protein of unknown function (DUF2967)	This family of proteins with unknown function appears to be restricted to Drosophila.
314,482,Q#5 - >Cobetia_amphilectii_KMM296_PhaC2,non-specific,313663,794,918,0.00187998,42.0275,pfam10479,FSA_C,N,cl28773,Fragile site-associated protein C-terminus	This is the conserved C-terminal half of the protein KIAA1109 which is the fragile site-associated protein FSA. Genome-wide-association studies showed this protein to linked to the susceptibility to coeliac disease. The protein may also be associated with polycystic kidney disease.
315,484,Q#5 - >Cobetia_amphilectii_KMM296_PhaC2,non-specific,284603,791,921,0.00192911,41.9878,pfam07218,RAP1,C,cl25626,Rhoptry-associated protein 1 (RAP-1)	This family consists of several rhoptry-associated protein 1 (RAP-1) sequences which appear to be specific to Plasmodium falciparum.
316,485,Q#5 - >Cobetia_amphilectii_KMM296_PhaC2,non-specific,402225,689,816,0.00213039,40.6664,pfam10500,SR-25,C,cl26281,"Nuclear RNA-splicing-associated protein	SR-25, otherwise known as ADP-ribosylation factor-like factor 6-interacting protein 4, is expressed in virtually all tissues. At the N-terminus there is a repeat of serine-arginine (SR repeat), and towards the middle of the protein there are clusters of both serines and of basic amino acids. The presence of many nuclear localization signals strongly implies that this is a nuclear protein that may…
317,487,Q#5 - >Cobetia_amphilectii_KMM296_PhaC2,non-specific,399773,833,954,0.00265398,40.6252,pfam07010,Endomucin,C,cl37749,Endomucin	This family consists of several mammalian endomucin proteins. Endomucin is an early endothelial-specific antigen that is also expressed on putative hematopoietic progenitor cells.
318,488,Q#5 - >Cobetia_amphilectii_KMM296_PhaC2,non-specific,313663,704,836,0.00279121,41.6423,pfam10479,FSA_C,N,cl28773,Fragile site-associated protein C-terminus	This is the conserved C-terminal half of the protein KIAA1109 which is the fragile site-associated protein FSA. Genome-wide-association studies showed this protein to linked to the susceptibility to coeliac disease. The protein may also be associated with polycystic kidney disease.
319,489,Q#5 - >Cobetia_amphilectii_KMM296_PhaC2,non-specific,369990,710,849,0.00320211,41.0007,pfam08601,PAP1,C,cl25818,"Transcription factor PAP1	The transcription factor Pap1 regulates antioxidant-gene transcription in response to H2O2. This region is cysteine rich. Alkylation of cysteine residues following treatment with a cysteine alkylating agent can mask the accessibility of the nuclear exporter Crm1, triggering nuclear accumulation and Pap1 dependent transcriptional expression."
320,490,Q#5 - >Cobetia_amphilectii_KMM296_PhaC2,non-specific,405896,682,854,0.00371244,40.8466,pfam15308,CEP170_C,NC,cl25909,CEP170 C-terminus	This family includes the C-terminus of centrosomal protein of 170 kDa (CEP170).
321,491,Q#5 - >Cobetia_amphilectii_KMM296_PhaC2,non-specific,313663,770,893,0.00423531,40.8719,pfam10479,FSA_C,N,cl28773,Fragile site-associated protein C-terminus	This is the conserved C-terminal half of the protein KIAA1109 which is the fragile site-associated protein FSA. Genome-wide-association studies showed this protein to linked to the susceptibility to coeliac disease. The protein may also be associated with polycystic kidney disease.
322,492,Q#5 - >Cobetia_amphilectii_KMM296_PhaC2,non-specific,284327,673,913,0.004351,40.681,pfam06873,SerH,N,cl25786,Cell surface immobilisation antigen SerH	This family consists of several cell surface immobilisation antigen SerH proteins which seem to be specific to Tetrahymena thermophila. The SerH locus of Tetrahymena thermophila is one of several paralogous loci with genes encoding variants of the major cell surface protein known as the immobilisation antigen (i-ag).
323,494,Q#5 - >Cobetia_amphilectii_KMM296_PhaC2,non-specific,250634,755,842,0.00440047,38.6905,pfam01456,Mucin,C,cl26627,"Mucin-like glycoprotein	This family of trypanosomal proteins resemble vertebrate mucins. The protein consists of three regions. The N and C terminii are conserved between all members of the family, whereas the central region is not well conserved and contains a large number of threonine residues which can be glycosylated. Indirect evidence suggested that these genes might encode the core protein of parasite mucins, glyc…
324,495,Q#5 - >Cobetia_amphilectii_KMM296_PhaC2,non-specific,284327,680,917,0.00443593,40.681,pfam06873,SerH,N,cl25786,Cell surface immobilisation antigen SerH	This family consists of several cell surface immobilisation antigen SerH proteins which seem to be specific to Tetrahymena thermophila. The SerH locus of Tetrahymena thermophila is one of several paralogous loci with genes encoding variants of the major cell surface protein known as the immobilisation antigen (i-ag).
325,496,Q#5 - >Cobetia_amphilectii_KMM296_PhaC2,non-specific,405896,686,887,0.00501226,40.4614,pfam15308,CEP170_C,NC,cl25909,CEP170 C-terminus	This family includes the C-terminus of centrosomal protein of 170 kDa (CEP170).
326,497,Q#5 - >Cobetia_amphilectii_KMM296_PhaC2,non-specific,369990,774,899,0.00539958,40.2303,pfam08601,PAP1,C,cl25818,"Transcription factor PAP1	The transcription factor Pap1 regulates antioxidant-gene transcription in response to H2O2. This region is cysteine rich. Alkylation of cysteine residues following treatment with a cysteine alkylating agent can mask the accessibility of the nuclear exporter Crm1, triggering nuclear accumulation and Pap1 dependent transcriptional expression."
327,498,Q#5 - >Cobetia_amphilectii_KMM296_PhaC2,non-specific,369971,685,902,0.005827399999999999,40.5844,pfam08580,KAR9,N,cl25816,"Yeast cortical protein KAR9	The KAR9 protein in Saccharomyces cerevisiae is a cytoskeletal protein required for karyogamy, correct positioning of the mitotic spindle and for orientation of cytoplasmic microtubules. KAR9 localizes at the shmoo tip in mating cells and at the tip of the growing bud in anaphase."
328,499,Q#5 - >Cobetia_amphilectii_KMM296_PhaC2,non-specific,369740,811,924,0.00612376,40.3993,pfam08192,Peptidase_S64,C,cl06992,"Peptidase family S64	This family of fungal proteins is involved in the processing of membrane bound transcription factor Stp1. The processing causes the signalling domain of Stp1 to be passed to the nucleus where several permease genes are induced. The permeases are important for uptake of amino acids, and processing of tp1 only occurs in an amino acid-rich environment. This family is predicted to be distantly relate…
329,501,Q#5 - >Cobetia_amphilectii_KMM296_PhaC2,non-specific,404191,733,967,0.00639383,40.1774,pfam13254,DUF4045,C,cl38397,"Domain of unknown function (DUF4045)	This presumed domain is functionally uncharacterized. This domain family is found in bacteria and eukaryotes, and is typically between 384 and 430 amino acids in length."
330,502,Q#5 - >Cobetia_amphilectii_KMM296_PhaC2,non-specific,369740,681,838,0.00648478,40.3993,pfam08192,Peptidase_S64,C,cl06992,"Peptidase family S64	This family of fungal proteins is involved in the processing of membrane bound transcription factor Stp1. The processing causes the signalling domain of Stp1 to be passed to the nucleus where several permease genes are induced. The permeases are important for uptake of amino acids, and processing of tp1 only occurs in an amino acid-rich environment. This family is predicted to be distantly relate…
331,503,Q#5 - >Cobetia_amphilectii_KMM296_PhaC2,non-specific,403030,755,876,0.00651362,40.0317,pfam11702,DUF3295,C,cl25843,Protein of unknown function (DUF3295)	This family is conserved in fungi but the function is not known.
332,505,Q#5 - >Cobetia_amphilectii_KMM296_PhaC2,non-specific,284603,732,848,0.0066928,40.446999999999996,pfam07218,RAP1,C,cl25626,Rhoptry-associated protein 1 (RAP-1)	This family consists of several rhoptry-associated protein 1 (RAP-1) sequences which appear to be specific to Plasmodium falciparum.
333,506,Q#5 - >Cobetia_amphilectii_KMM296_PhaC2,non-specific,399221,745,967,0.00753421,40.122,pfam06075,DUF936,C,cl25811,Plant protein of unknown function (DUF936)	This family consists of several hypothetical proteins from Arabidopsis thaliana and Oryza sativa. The function of this family is unknown.
334,507,Q#5 - >Cobetia_amphilectii_KMM296_PhaC2,non-specific,369740,751,894,0.00761705,40.0141,pfam08192,Peptidase_S64,C,cl06992,"Peptidase family S64	This family of fungal proteins is involved in the processing of membrane bound transcription factor Stp1. The processing causes the signalling domain of Stp1 to be passed to the nucleus where several permease genes are induced. The permeases are important for uptake of amino acids, and processing of tp1 only occurs in an amino acid-rich environment. This family is predicted to be distantly relate…
335,508,Q#5 - >Cobetia_amphilectii_KMM296_PhaC2,non-specific,401607,727,893,0.00805885,39.8269,pfam09726,Macoilin,NC,cl25928,"Macoilin family	The Macoilin proteins has an N-terminal portion that is composed of 5 trasnmembrane helices, followed by a C-terminal coiled-coil region. Macoilin is a highly conserved protein present in eukaryotes. Macoilin appears to be found in the ER and be involved in the function of neurons."
336,510,Q#5 - >Cobetia_amphilectii_KMM296_PhaC2,non-specific,406265,737,876,0.00851444,40.1681,pfam15782,GREB1,NC,cl25819,Gene regulated by oestrogen in breast cancer	GREB1 (gene regulated by estrogen in breast cancer 1) was first identified as an oestrogen-regulated gene expressed in breast cancer. Its exact function is not known but its expression is regulated by the coordinated binding of oestrogen-receptors to distal sites interacting with Pol II to activate gene transcription from core promoters located at a considerable distance from the greb1 gene.
337,516,Q#6 - >Cobetia_sp._L2A1_PhaC2,non-specific,282904,640,930,2.8800000000000003e-11,67.634,pfam05109,Herpes_BLLF1,N,cl37540,"Herpes virus major outer envelope glycoprotein (BLLF1)	This family consists of the BLLF1 viral late glycoprotein, also termed gp350/220. It is the most abundantly expressed glycoprotein in the viral envelope of the Herpesviruses and is the major antigen responsible for stimulating the production of neutralising antibodies in vivo."
338,518,Q#6 - >Cobetia_sp._L2A1_PhaC2,non-specific,398885,699,915,6.59e-08,54.6495,pfam05466,BASP1, - ,cl37731,Brain acid soluble protein 1 (BASP1 protein)	This family consists of several brain acid soluble protein 1 (BASP1) or neuronal axonal membrane protein NAP-22. The BASP1 is a neuron enriched Ca(2+)-dependent calmodulin-binding protein of unknown function.
339,520,Q#6 - >Cobetia_sp._L2A1_PhaC2,non-specific,407690,676,915,9.939999999999999e-08,55.7363,pfam17823,DUF5585,C,cl39316,Family of unknown function (DUF5585)	This is a family of unknown function found in chordata.
340,522,Q#6 - >Cobetia_sp._L2A1_PhaC2,non-specific,407690,693,914,1.2699999999999999e-07,55.3511,pfam17823,DUF5585,C,cl39316,Family of unknown function (DUF5585)	This is a family of unknown function found in chordata.
341,523,Q#6 - >Cobetia_sp._L2A1_PhaC2,non-specific,114270,706,880,1.31e-07,55.053999999999995,pfam05539,Pneumo_att_G,N,cl25814,Pneumovirinae attachment membrane glycoprotein G	Pneumovirinae attachment membrane glycoprotein G.
342,525,Q#6 - >Cobetia_sp._L2A1_PhaC2,non-specific,369339,704,872,1.8600000000000002e-07,52.0883,pfam07382,HC2, - ,cl22465,"Histone H1-like nucleoprotein HC2	This family contains the bacterial histone H1-like nucleoprotein HC2 (approximately 200 residues long), which seems to be found mostly in Chlamydia. HC2 functions in DNA condensation, although it has been suggested that it also has other roles."
343,527,Q#6 - >Cobetia_sp._L2A1_PhaC2,non-specific,404191,697,894,4e-07,53.2742,pfam13254,DUF4045,N,cl38397,"Domain of unknown function (DUF4045)	This presumed domain is functionally uncharacterized. This domain family is found in bacteria and eukaryotes, and is typically between 384 and 430 amino acids in length."
344,529,Q#6 - >Cobetia_sp._L2A1_PhaC2,non-specific,398885,673,866,5.070000000000001e-07,51.9531,pfam05466,BASP1, - ,cl37731,Brain acid soluble protein 1 (BASP1 protein)	This family consists of several brain acid soluble protein 1 (BASP1) or neuronal axonal membrane protein NAP-22. The BASP1 is a neuron enriched Ca(2+)-dependent calmodulin-binding protein of unknown function.
345,530,Q#6 - >Cobetia_sp._L2A1_PhaC2,non-specific,407229,724,916,6.57e-07,52.1613,pfam17061,PARM,C,cl37917,"PARM	Human PARM-1 is a mucin-like, androgen-regulated transmembrane protein that is present in most tissues, with high levels in the heart, kidney and placenta. It has been shown to be induced and expressed in prostate after castration and may have a role in cell proliferation and immortalisation in prostate cancer."
346,532,Q#6 - >Cobetia_sp._L2A1_PhaC2,non-specific,399773,721,873,1.29e-06,50.6403,pfam07010,Endomucin,C,cl37749,Endomucin	This family consists of several mammalian endomucin proteins. Endomucin is an early endothelial-specific antigen that is also expressed on putative hematopoietic progenitor cells.
347,534,Q#6 - >Cobetia_sp._L2A1_PhaC2,non-specific,407690,661,913,1.35e-06,51.8843,pfam17823,DUF5585,C,cl39316,Family of unknown function (DUF5585)	This is a family of unknown function found in chordata.
348,535,Q#6 - >Cobetia_sp._L2A1_PhaC2,non-specific,402088,724,846,1.62e-06,51.5688,pfam10310,DUF5427,C,cl24229,"Family of unknown function (DUF5427)	This is a domain of unknown function. Family members found in Saccharomyces cerevisiae, are synthetic lethal with genes involved in maintenance of telomere capping. However, experimental evidence is yet to verify the exact function of family members and the domain."
349,537,Q#6 - >Cobetia_sp._L2A1_PhaC2,non-specific,282904,721,911,2.53e-06,51.4556,pfam05109,Herpes_BLLF1,NC,cl37540,"Herpes virus major outer envelope glycoprotein (BLLF1)	This family consists of the BLLF1 viral late glycoprotein, also termed gp350/220. It is the most abundantly expressed glycoprotein in the viral envelope of the Herpesviruses and is the major antigen responsible for stimulating the production of neutralising antibodies in vivo."
350,538,Q#6 - >Cobetia_sp._L2A1_PhaC2,non-specific,402088,804,910,2.63e-06,50.7984,pfam10310,DUF5427,C,cl24229,"Family of unknown function (DUF5427)	This is a domain of unknown function. Family members found in Saccharomyces cerevisiae, are synthetic lethal with genes involved in maintenance of telomere capping. However, experimental evidence is yet to verify the exact function of family members and the domain."
351,539,Q#6 - >Cobetia_sp._L2A1_PhaC2,non-specific,114270,727,895,2.74e-06,50.8168,pfam05539,Pneumo_att_G,N,cl25814,Pneumovirinae attachment membrane glycoprotein G	Pneumovirinae attachment membrane glycoprotein G.
352,540,Q#6 - >Cobetia_sp._L2A1_PhaC2,non-specific,399773,767,911,2.86e-06,49.8699,pfam07010,Endomucin,C,cl37749,Endomucin	This family consists of several mammalian endomucin proteins. Endomucin is an early endothelial-specific antigen that is also expressed on putative hematopoietic progenitor cells.
353,541,Q#6 - >Cobetia_sp._L2A1_PhaC2,non-specific,373822,703,879,3.36e-06,50.8951,pfam15402,Spc7_N,N,cl25815,N-terminus of kinetochore NMS complex subunit Spc7	N-terminus of kinetochore NMS complex subunit Spc7.
354,543,Q#6 - >Cobetia_sp._L2A1_PhaC2,non-specific,282904,690,906,4.15e-06,50.6852,pfam05109,Herpes_BLLF1,NC,cl37540,"Herpes virus major outer envelope glycoprotein (BLLF1)	This family consists of the BLLF1 viral late glycoprotein, also termed gp350/220. It is the most abundantly expressed glycoprotein in the viral envelope of the Herpesviruses and is the major antigen responsible for stimulating the production of neutralising antibodies in vivo."
355,544,Q#6 - >Cobetia_sp._L2A1_PhaC2,non-specific,404191,696,844,5.7e-06,49.8074,pfam13254,DUF4045,N,cl38397,"Domain of unknown function (DUF4045)	This presumed domain is functionally uncharacterized. This domain family is found in bacteria and eukaryotes, and is typically between 384 and 430 amino acids in length."
356,545,Q#6 - >Cobetia_sp._L2A1_PhaC2,non-specific,402654,734,933,7.54e-06,50.0326,pfam11179,DUF2967,C,cl12728,Protein of unknown function (DUF2967)	This family of proteins with unknown function appears to be restricted to Drosophila.
357,547,Q#6 - >Cobetia_sp._L2A1_PhaC2,non-specific,407229,708,901,1.24e-05,47.9241,pfam17061,PARM,C,cl37917,"PARM	Human PARM-1 is a mucin-like, androgen-regulated transmembrane protein that is present in most tissues, with high levels in the heart, kidney and placenta. It has been shown to be induced and expressed in prostate after castration and may have a role in cell proliferation and immortalisation in prostate cancer."
358,548,Q#6 - >Cobetia_sp._L2A1_PhaC2,non-specific,402954,715,836,1.31e-05,48.6189,pfam11593,Med3,NC,cl26459,"Mediator complex subunit 3 fungal	Mediator is a large complex of up to 33 proteins that is conserved from plants to fungi to humans - the number and representation of individual subunits varying with species. It is arranged into four different sections, a core, a head, a tail and a kinase-activity part, and the number of subunits within each of these is what varies with species. Overall, Mediator regulates the transcriptional act…
359,550,Q#6 - >Cobetia_sp._L2A1_PhaC2,non-specific,402654,687,906,1.62e-05,48.876999999999995,pfam11179,DUF2967,C,cl12728,Protein of unknown function (DUF2967)	This family of proteins with unknown function appears to be restricted to Drosophila.
360,551,Q#6 - >Cobetia_sp._L2A1_PhaC2,non-specific,400730,742,887,1.7899999999999998e-05,48.548,pfam08549,SWI-SNF_Ssr4,N,cl25487,Fungal domain of unknown function (DUF1750)	This is a fungal domain of unknown function.
361,553,Q#6 - >Cobetia_sp._L2A1_PhaC2,non-specific,407229,686,856,2.07e-05,47.5389,pfam17061,PARM,C,cl37917,"PARM	Human PARM-1 is a mucin-like, androgen-regulated transmembrane protein that is present in most tissues, with high levels in the heart, kidney and placenta. It has been shown to be induced and expressed in prostate after castration and may have a role in cell proliferation and immortalisation in prostate cancer."
362,554,Q#6 - >Cobetia_sp._L2A1_PhaC2,non-specific,114270,736,904,4.6399999999999996e-05,46.9648,pfam05539,Pneumo_att_G,N,cl25814,Pneumovirinae attachment membrane glycoprotein G	Pneumovirinae attachment membrane glycoprotein G.
363,555,Q#6 - >Cobetia_sp._L2A1_PhaC2,non-specific,402654,680,891,4.91e-05,47.3362,pfam11179,DUF2967,C,cl12728,Protein of unknown function (DUF2967)	This family of proteins with unknown function appears to be restricted to Drosophila.
364,556,Q#6 - >Cobetia_sp._L2A1_PhaC2,non-specific,402654,693,906,5.14e-05,47.3362,pfam11179,DUF2967,C,cl12728,Protein of unknown function (DUF2967)	This family of proteins with unknown function appears to be restricted to Drosophila.
365,557,Q#6 - >Cobetia_sp._L2A1_PhaC2,non-specific,407229,695,888,5.8899999999999995e-05,45.9981,pfam17061,PARM,C,cl37917,"PARM	Human PARM-1 is a mucin-like, androgen-regulated transmembrane protein that is present in most tissues, with high levels in the heart, kidney and placenta. It has been shown to be induced and expressed in prostate after castration and may have a role in cell proliferation and immortalisation in prostate cancer."
366,558,Q#6 - >Cobetia_sp._L2A1_PhaC2,non-specific,406422,696,899,8.58e-05,46.0764,pfam16014,SAP130_C,C,cl25748,Histone deacetylase complex subunit SAP130 C-terminus	Histone deacetylase complex subunit SAP130 C-terminus.
367,560,Q#6 - >Cobetia_sp._L2A1_PhaC2,non-specific,402174,707,884,9.15e-05,45.8668,pfam10428,SOG2,NC,cl25817,RAM signalling pathway protein	SOG2 proteins in Saccharomyces cerevisiae are involved in cell separation and cytokinesis.
368,562,Q#6 - >Cobetia_sp._L2A1_PhaC2,non-specific,402654,708,937,9.93e-05,46.1807,pfam11179,DUF2967,C,cl12728,Protein of unknown function (DUF2967)	This family of proteins with unknown function appears to be restricted to Drosophila.
369,563,Q#6 - >Cobetia_sp._L2A1_PhaC2,non-specific,282904,664,907,0.00010448200000000001,46.0628,pfam05109,Herpes_BLLF1,N,cl37540,"Herpes virus major outer envelope glycoprotein (BLLF1)	This family consists of the BLLF1 viral late glycoprotein, also termed gp350/220. It is the most abundantly expressed glycoprotein in the viral envelope of the Herpesviruses and is the major antigen responsible for stimulating the production of neutralising antibodies in vivo."
370,564,Q#6 - >Cobetia_sp._L2A1_PhaC2,non-specific,397558,703,939,0.000111189,45.82899999999999,pfam03546,Treacle,N,cl25490,Treacher Collins syndrome protein Treacle	Treacher Collins syndrome protein Treacle.
371,566,Q#6 - >Cobetia_sp._L2A1_PhaC2,non-specific,407229,742,931,0.000112149,45.2277,pfam17061,PARM,C,cl37917,"PARM	Human PARM-1 is a mucin-like, androgen-regulated transmembrane protein that is present in most tissues, with high levels in the heart, kidney and placenta. It has been shown to be induced and expressed in prostate after castration and may have a role in cell proliferation and immortalisation in prostate cancer."
372,567,Q#6 - >Cobetia_sp._L2A1_PhaC2,non-specific,407690,755,931,0.000141876,45.3359,pfam17823,DUF5585,C,cl39316,Family of unknown function (DUF5585)	This is a family of unknown function found in chordata.
373,568,Q#6 - >Cobetia_sp._L2A1_PhaC2,non-specific,114270,753,906,0.000156479,45.0388,pfam05539,Pneumo_att_G,NC,cl25814,Pneumovirinae attachment membrane glycoprotein G	Pneumovirinae attachment membrane glycoprotein G.
374,569,Q#6 - >Cobetia_sp._L2A1_PhaC2,non-specific,407690,655,892,0.000228275,44.9507,pfam17823,DUF5585,NC,cl39316,Family of unknown function (DUF5585)	This is a family of unknown function found in chordata.
375,570,Q#6 - >Cobetia_sp._L2A1_PhaC2,non-specific,406391,687,911,0.000267494,44.6341,pfam15967,Nucleoporin_FG2,C,cl37900,"Nucleoporin FG repeated region	Nucleoporin_FG2, or nucleoporin p58/p45, is a family of chordate nucleoporins. The proteins carry many repeats of the FG sequence motif."
376,572,Q#6 - >Cobetia_sp._L2A1_PhaC2,non-specific,373822,658,807,0.00028414900000000003,44.7319,pfam15402,Spc7_N,NC,cl25815,N-terminus of kinetochore NMS complex subunit Spc7	N-terminus of kinetochore NMS complex subunit Spc7.
377,573,Q#6 - >Cobetia_sp._L2A1_PhaC2,non-specific,399773,737,906,0.00032178400000000003,43.3215,pfam07010,Endomucin,C,cl37749,Endomucin	This family consists of several mammalian endomucin proteins. Endomucin is an early endothelial-specific antigen that is also expressed on putative hematopoietic progenitor cells.
378,574,Q#6 - >Cobetia_sp._L2A1_PhaC2,non-specific,370537,686,880,0.000333464,44.0401,pfam09507,CDC27,NC,cl25760,"DNA polymerase subunit Cdc27	This protein forms the C subunit of DNA polymerase delta. It carries the essential residues for binding to the Pol1 subunit of polymerase alpha, from residues 293-332, which are characterized by the motif D--G--VT, referred to as the DPIM motif. The first 160 residues of the protein form the minimal domain for binding to the B subunit, Cdc1, of polymerase delta, the final 10 C-terminal residues, …
379,576,Q#6 - >Cobetia_sp._L2A1_PhaC2,non-specific,398885,661,836,0.000550888,42.7083,pfam05466,BASP1,N,cl37731,Brain acid soluble protein 1 (BASP1 protein)	This family consists of several brain acid soluble protein 1 (BASP1) or neuronal axonal membrane protein NAP-22. The BASP1 is a neuron enriched Ca(2+)-dependent calmodulin-binding protein of unknown function.
380,577,Q#6 - >Cobetia_sp._L2A1_PhaC2,non-specific,404191,685,934,0.000584718,43.25899999999999,pfam13254,DUF4045,NC,cl38397,"Domain of unknown function (DUF4045)	This presumed domain is functionally uncharacterized. This domain family is found in bacteria and eukaryotes, and is typically between 384 and 430 amino acids in length."
381,578,Q#6 - >Cobetia_sp._L2A1_PhaC2,non-specific,398511,763,876,0.000599609,41.7002,pfam04880,NUDE_C,N,cl23541,"NUDE protein, C-terminal conserved region	This family represents the C-terminal conserved region of the NUDE proteins. NUDE proteins are involved in nuclear migration."
382,580,Q#6 - >Cobetia_sp._L2A1_PhaC2,non-specific,406265,687,859,0.000615269,43.6349,pfam15782,GREB1,NC,cl25819,Gene regulated by oestrogen in breast cancer	GREB1 (gene regulated by estrogen in breast cancer 1) was first identified as an oestrogen-regulated gene expressed in breast cancer. Its exact function is not known but its expression is regulated by the coordinated binding of oestrogen-receptors to distal sites interacting with Pol II to activate gene transcription from core promoters located at a considerable distance from the greb1 gene.
383,582,Q#6 - >Cobetia_sp._L2A1_PhaC2,non-specific,405896,685,911,0.000644423,43.543,pfam15308,CEP170_C,NC,cl25909,CEP170 C-terminus	This family includes the C-terminus of centrosomal protein of 170 kDa (CEP170).
384,584,Q#6 - >Cobetia_sp._L2A1_PhaC2,non-specific,406416,722,858,0.000698435,42.3863,pfam16006,NUSAP,NC,cl24542,Nucleolar and spindle-associated protein	This family of microtubule-associated proteins has a role in spindle microtubule organisation.
385,586,Q#6 - >Cobetia_sp._L2A1_PhaC2,non-specific,366900,697,851,0.000735767,42.395,pfam02063,MARCKS,N,cl37654,MARCKS family	MARCKS family.
386,588,Q#6 - >Cobetia_sp._L2A1_PhaC2,non-specific,400484,735,840,0.000797418,41.9954,pfam08193,INO80_Ies4,C,cl25494,INO80 complex subunit Ies4	The INO80 ATPase is a member of the SNF2 family of ATPases and functions as an integral component of a multisubunit ATP-dependent chromatin remodelling complex. This family of proteins corresponds to the fungal Ies4 subunit of INO80.
387,590,Q#6 - >Cobetia_sp._L2A1_PhaC2,non-specific,406411,721,939,0.00086018,42.8006,pfam16001,DUF4775,N,cl37902,Domain of unknown function (DUF4775)	This family of proteins is functionally uncharacterized. This family of proteins is found in eukaryotes. Proteins in this family are typically between 308 and 484 amino acids in length.
388,592,Q#6 - >Cobetia_sp._L2A1_PhaC2,non-specific,402088,765,919,0.00106906,42.7092,pfam10310,DUF5427,C,cl24229,"Family of unknown function (DUF5427)	This is a domain of unknown function. Family members found in Saccharomyces cerevisiae, are synthetic lethal with genes involved in maintenance of telomere capping. However, experimental evidence is yet to verify the exact function of family members and the domain."
389,593,Q#6 - >Cobetia_sp._L2A1_PhaC2,non-specific,370537,803,939,0.00113448,42.4993,pfam09507,CDC27,NC,cl25760,"DNA polymerase subunit Cdc27	This protein forms the C subunit of DNA polymerase delta. It carries the essential residues for binding to the Pol1 subunit of polymerase alpha, from residues 293-332, which are characterized by the motif D--G--VT, referred to as the DPIM motif. The first 160 residues of the protein form the minimal domain for binding to the B subunit, Cdc1, of polymerase delta, the final 10 C-terminal residues, …
390,594,Q#6 - >Cobetia_sp._L2A1_PhaC2,non-specific,369339,738,907,0.00122709,40.9175,pfam07382,HC2, - ,cl22465,"Histone H1-like nucleoprotein HC2	This family contains the bacterial histone H1-like nucleoprotein HC2 (approximately 200 residues long), which seems to be found mostly in Chlamydia. HC2 functions in DNA condensation, although it has been suggested that it also has other roles."
391,595,Q#6 - >Cobetia_sp._L2A1_PhaC2,non-specific,407229,683,869,0.00126455,41.7609,pfam17061,PARM,C,cl37917,"PARM	Human PARM-1 is a mucin-like, androgen-regulated transmembrane protein that is present in most tissues, with high levels in the heart, kidney and placenta. It has been shown to be induced and expressed in prostate after castration and may have a role in cell proliferation and immortalisation in prostate cancer."
392,596,Q#6 - >Cobetia_sp._L2A1_PhaC2,non-specific,402174,733,914,0.00139284,42.0148,pfam10428,SOG2,NC,cl25817,RAM signalling pathway protein	SOG2 proteins in Saccharomyces cerevisiae are involved in cell separation and cytokinesis.
393,597,Q#6 - >Cobetia_sp._L2A1_PhaC2,non-specific,366900,674,892,0.00156035,41.6246,pfam02063,MARCKS, - ,cl37654,MARCKS family	MARCKS family.
394,598,Q#6 - >Cobetia_sp._L2A1_PhaC2,non-specific,400484,721,827,0.00180955,40.8398,pfam08193,INO80_Ies4,C,cl25494,INO80 complex subunit Ies4	The INO80 ATPase is a member of the SNF2 family of ATPases and functions as an integral component of a multisubunit ATP-dependent chromatin remodelling complex. This family of proteins corresponds to the fungal Ies4 subunit of INO80.
395,599,Q#6 - >Cobetia_sp._L2A1_PhaC2,non-specific,282904,725,911,0.0018673,42.2108,pfam05109,Herpes_BLLF1,NC,cl37540,"Herpes virus major outer envelope glycoprotein (BLLF1)	This family consists of the BLLF1 viral late glycoprotein, also termed gp350/220. It is the most abundantly expressed glycoprotein in the viral envelope of the Herpesviruses and is the major antigen responsible for stimulating the production of neutralising antibodies in vivo."
396,600,Q#6 - >Cobetia_sp._L2A1_PhaC2,non-specific,399221,667,926,0.00188222,42.048,pfam06075,DUF936,C,cl25811,Plant protein of unknown function (DUF936)	This family consists of several hypothetical proteins from Arabidopsis thaliana and Oryza sativa. The function of this family is unknown.
397,602,Q#6 - >Cobetia_sp._L2A1_PhaC2,non-specific,397558,679,904,0.0021449000000000004,41.5918,pfam03546,Treacle,N,cl25490,Treacher Collins syndrome protein Treacle	Treacher Collins syndrome protein Treacle.
398,603,Q#6 - >Cobetia_sp._L2A1_PhaC2,non-specific,370537,708,920,0.00216518,41.3437,pfam09507,CDC27,NC,cl25760,"DNA polymerase subunit Cdc27	This protein forms the C subunit of DNA polymerase delta. It carries the essential residues for binding to the Pol1 subunit of polymerase alpha, from residues 293-332, which are characterized by the motif D--G--VT, referred to as the DPIM motif. The first 160 residues of the protein form the minimal domain for binding to the B subunit, Cdc1, of polymerase delta, the final 10 C-terminal residues, …
399,604,Q#6 - >Cobetia_sp._L2A1_PhaC2,non-specific,407229,667,828,0.00226788,40.9905,pfam17061,PARM,NC,cl37917,"PARM	Human PARM-1 is a mucin-like, androgen-regulated transmembrane protein that is present in most tissues, with high levels in the heart, kidney and placenta. It has been shown to be induced and expressed in prostate after castration and may have a role in cell proliferation and immortalisation in prostate cancer."
400,605,Q#6 - >Cobetia_sp._L2A1_PhaC2,non-specific,397558,672,931,0.0022909000000000002,41.5918,pfam03546,Treacle,N,cl25490,Treacher Collins syndrome protein Treacle	Treacher Collins syndrome protein Treacle.
401,606,Q#6 - >Cobetia_sp._L2A1_PhaC2,non-specific,406422,752,911,0.00275164,41.0688,pfam16014,SAP130_C,C,cl25748,Histone deacetylase complex subunit SAP130 C-terminus	Histone deacetylase complex subunit SAP130 C-terminus.
402,607,Q#6 - >Cobetia_sp._L2A1_PhaC2,non-specific,399773,798,920,0.00292925,40.6252,pfam07010,Endomucin,C,cl37749,Endomucin	This family consists of several mammalian endomucin proteins. Endomucin is an early endothelial-specific antigen that is also expressed on putative hematopoietic progenitor cells.
403,608,Q#6 - >Cobetia_sp._L2A1_PhaC2,non-specific,406411,701,939,0.00310596,40.8746,pfam16001,DUF4775,C,cl37902,Domain of unknown function (DUF4775)	This family of proteins is functionally uncharacterized. This family of proteins is found in eukaryotes. Proteins in this family are typically between 308 and 484 amino acids in length.
404,609,Q#6 - >Cobetia_sp._L2A1_PhaC2,non-specific,406422,659,844,0.00325743,41.0688,pfam16014,SAP130_C,C,cl25748,Histone deacetylase complex subunit SAP130 C-terminus	Histone deacetylase complex subunit SAP130 C-terminus.
405,610,Q#6 - >Cobetia_sp._L2A1_PhaC2,non-specific,369971,671,904,0.00349585,40.9696,pfam08580,KAR9,N,cl25816,"Yeast cortical protein KAR9	The KAR9 protein in Saccharomyces cerevisiae is a cytoskeletal protein required for karyogamy, correct positioning of the mitotic spindle and for orientation of cytoplasmic microtubules. KAR9 localizes at the shmoo tip in mating cells and at the tip of the growing bud in anaphase."
406,612,Q#6 - >Cobetia_sp._L2A1_PhaC2,non-specific,313663,790,927,0.00499739,40.4867,pfam10479,FSA_C,N,cl28773,Fragile site-associated protein C-terminus	This is the conserved C-terminal half of the protein KIAA1109 which is the fragile site-associated protein FSA. Genome-wide-association studies showed this protein to linked to the susceptibility to coeliac disease. The protein may also be associated with polycystic kidney disease.
407,614,Q#6 - >Cobetia_sp._L2A1_PhaC2,non-specific,402088,701,802,0.00500131,40.398,pfam10310,DUF5427,C,cl24229,"Family of unknown function (DUF5427)	This is a domain of unknown function. Family members found in Saccharomyces cerevisiae, are synthetic lethal with genes involved in maintenance of telomere capping. However, experimental evidence is yet to verify the exact function of family members and the domain."
408,615,Q#6 - >Cobetia_sp._L2A1_PhaC2,non-specific,313663,713,835,0.00566499,40.4867,pfam10479,FSA_C,N,cl28773,Fragile site-associated protein C-terminus	This is the conserved C-terminal half of the protein KIAA1109 which is the fragile site-associated protein FSA. Genome-wide-association studies showed this protein to linked to the susceptibility to coeliac disease. The protein may also be associated with polycystic kidney disease.
409,616,Q#6 - >Cobetia_sp._L2A1_PhaC2,non-specific,318322,695,807,0.00576033,39.6868,pfam16072,DUF4813,N,cl25718,Domain of unknown function (DUF4813)	This family of proteins is functionally uncharacterized. This family of proteins is found in eukaryotes. Proteins in this family are typically between 345 and 672 amino acids in length.
410,618,Q#6 - >Cobetia_sp._L2A1_PhaC2,non-specific,406265,706,857,0.00638494,40.5533,pfam15782,GREB1,C,cl25819,Gene regulated by oestrogen in breast cancer	GREB1 (gene regulated by estrogen in breast cancer 1) was first identified as an oestrogen-regulated gene expressed in breast cancer. Its exact function is not known but its expression is regulated by the coordinated binding of oestrogen-receptors to distal sites interacting with Pol II to activate gene transcription from core promoters located at a considerable distance from the greb1 gene.
411,619,Q#6 - >Cobetia_sp._L2A1_PhaC2,non-specific,402654,655,932,0.00641861,40.4027,pfam11179,DUF2967,C,cl12728,Protein of unknown function (DUF2967)	This family of proteins with unknown function appears to be restricted to Drosophila.
412,620,Q#6 - >Cobetia_sp._L2A1_PhaC2,non-specific,370537,790,938,0.00658634,39.8029,pfam09507,CDC27,NC,cl25760,"DNA polymerase subunit Cdc27	This protein forms the C subunit of DNA polymerase delta. It carries the essential residues for binding to the Pol1 subunit of polymerase alpha, from residues 293-332, which are characterized by the motif D--G--VT, referred to as the DPIM motif. The first 160 residues of the protein form the minimal domain for binding to the B subunit, Cdc1, of polymerase delta, the final 10 C-terminal residues, …
413,621,Q#6 - >Cobetia_sp._L2A1_PhaC2,non-specific,369339,675,839,0.00710346,38.6063,pfam07382,HC2, - ,cl22465,"Histone H1-like nucleoprotein HC2	This family contains the bacterial histone H1-like nucleoprotein HC2 (approximately 200 residues long), which seems to be found mostly in Chlamydia. HC2 functions in DNA condensation, although it has been suggested that it also has other roles."
414,622,Q#6 - >Cobetia_sp._L2A1_PhaC2,non-specific,402954,792,911,0.00757063,39.7593,pfam11593,Med3,NC,cl26459,"Mediator complex subunit 3 fungal	Mediator is a large complex of up to 33 proteins that is conserved from plants to fungi to humans - the number and representation of individual subunits varying with species. It is arranged into four different sections, a core, a head, a tail and a kinase-activity part, and the number of subunits within each of these is what varies with species. Overall, Mediator regulates the transcriptional act…
415,623,Q#6 - >Cobetia_sp._L2A1_PhaC2,non-specific,402954,751,845,0.00771866,39.7593,pfam11593,Med3,NC,cl26459,"Mediator complex subunit 3 fungal	Mediator is a large complex of up to 33 proteins that is conserved from plants to fungi to humans - the number and representation of individual subunits varying with species. It is arranged into four different sections, a core, a head, a tail and a kinase-activity part, and the number of subunits within each of these is what varies with species. Overall, Mediator regulates the transcriptional act…
416,624,Q#6 - >Cobetia_sp._L2A1_PhaC2,non-specific,400484,748,855,0.00781903,38.9138,pfam08193,INO80_Ies4,C,cl25494,INO80 complex subunit Ies4	The INO80 ATPase is a member of the SNF2 family of ATPases and functions as an integral component of a multisubunit ATP-dependent chromatin remodelling complex. This family of proteins corresponds to the fungal Ies4 subunit of INO80.
417,625,Q#6 - >Cobetia_sp._L2A1_PhaC2,non-specific,369990,750,893,0.00819401,39.4599,pfam08601,PAP1,C,cl25818,"Transcription factor PAP1	The transcription factor Pap1 regulates antioxidant-gene transcription in response to H2O2. This region is cysteine rich. Alkylation of cysteine residues following treatment with a cysteine alkylating agent can mask the accessibility of the nuclear exporter Crm1, triggering nuclear accumulation and Pap1 dependent transcriptional expression."
418,627,Q#6 - >Cobetia_sp._L2A1_PhaC2,non-specific,371558,655,930,0.0090202,39.5694,pfam11489,Aim21,N,cl37816,Altered inheritance of mitochondria protein 21	This is a family of proteins conserved in yeasts. Saccharomyces cerevisiae Aim21 may be involved in mitochondrial migration along actin filament. It may also interact with ribosomes.
419,633,Q#7 - >Cobetia_sp._ICG0124_PhaC2,non-specific,369339,696,843,4.32e-12,65.9554,pfam07382,HC2, - ,cl22465,"Histone H1-like nucleoprotein HC2	This family contains the bacterial histone H1-like nucleoprotein HC2 (approximately 200 residues long), which seems to be found mostly in Chlamydia. HC2 functions in DNA condensation, although it has been suggested that it also has other roles."
420,635,Q#7 - >Cobetia_sp._ICG0124_PhaC2,non-specific,369339,693,855,2.7699999999999997e-09,57.481,pfam07382,HC2, - ,cl22465,"Histone H1-like nucleoprotein HC2	This family contains the bacterial histone H1-like nucleoprotein HC2 (approximately 200 residues long), which seems to be found mostly in Chlamydia. HC2 functions in DNA condensation, although it has been suggested that it also has other roles."
421,636,Q#7 - >Cobetia_sp._ICG0124_PhaC2,non-specific,369339,671,808,1.81e-06,49.3919,pfam07382,HC2,N,cl22465,"Histone H1-like nucleoprotein HC2	This family contains the bacterial histone H1-like nucleoprotein HC2 (approximately 200 residues long), which seems to be found mostly in Chlamydia. HC2 functions in DNA condensation, although it has been suggested that it also has other roles."
422,637,Q#7 - >Cobetia_sp._ICG0124_PhaC2,non-specific,407690,685,820,1.26e-05,48.8027,pfam17823,DUF5585,C,cl39316,Family of unknown function (DUF5585)	This is a family of unknown function found in chordata.
423,639,Q#7 - >Cobetia_sp._ICG0124_PhaC2,non-specific,407690,666,808,3.3299999999999996e-05,47.6471,pfam17823,DUF5585,C,cl39316,Family of unknown function (DUF5585)	This is a family of unknown function found in chordata.
424,640,Q#7 - >Cobetia_sp._ICG0124_PhaC2,non-specific,373822,677,822,4.52e-05,47.4283,pfam15402,Spc7_N,N,cl25815,N-terminus of kinetochore NMS complex subunit Spc7	N-terminus of kinetochore NMS complex subunit Spc7.
425,644,Q#7 - >Cobetia_sp._ICG0124_PhaC2,non-specific,407229,657,802,0.00011949,45.2277,pfam17061,PARM,C,cl37917,"PARM	Human PARM-1 is a mucin-like, androgen-regulated transmembrane protein that is present in most tissues, with high levels in the heart, kidney and placenta. It has been shown to be induced and expressed in prostate after castration and may have a role in cell proliferation and immortalisation in prostate cancer."
426,646,Q#7 - >Cobetia_sp._ICG0124_PhaC2,non-specific,399773,653,819,0.000152514,44.4771,pfam07010,Endomucin,C,cl37749,Endomucin	This family consists of several mammalian endomucin proteins. Endomucin is an early endothelial-specific antigen that is also expressed on putative hematopoietic progenitor cells.
427,648,Q#7 - >Cobetia_sp._ICG0124_PhaC2,non-specific,114270,691,832,0.000215162,44.6536,pfam05539,Pneumo_att_G,NC,cl25814,Pneumovirinae attachment membrane glycoprotein G	Pneumovirinae attachment membrane glycoprotein G.
428,650,Q#7 - >Cobetia_sp._ICG0124_PhaC2,non-specific,370537,678,824,0.000259248,44.4253,pfam09507,CDC27,NC,cl25760,"DNA polymerase subunit Cdc27	This protein forms the C subunit of DNA polymerase delta. It carries the essential residues for binding to the Pol1 subunit of polymerase alpha, from residues 293-332, which are characterized by the motif D--G--VT, referred to as the DPIM motif. The first 160 residues of the protein form the minimal domain for binding to the B subunit, Cdc1, of polymerase delta, the final 10 C-terminal residues, …
429,652,Q#7 - >Cobetia_sp._ICG0124_PhaC2,non-specific,407690,682,815,0.00034957699999999995,44.1803,pfam17823,DUF5585,C,cl39316,Family of unknown function (DUF5585)	This is a family of unknown function found in chordata.
430,653,Q#7 - >Cobetia_sp._ICG0124_PhaC2,non-specific,114270,683,826,0.00038813300000000003,43.8832,pfam05539,Pneumo_att_G,NC,cl25814,Pneumovirinae attachment membrane glycoprotein G	Pneumovirinae attachment membrane glycoprotein G.
431,654,Q#7 - >Cobetia_sp._ICG0124_PhaC2,non-specific,250634,717,817,0.000558208,41.3869,pfam01456,Mucin, - ,cl26627,"Mucin-like glycoprotein	This family of trypanosomal proteins resemble vertebrate mucins. The protein consists of three regions. The N and C terminii are conserved between all members of the family, whereas the central region is not well conserved and contains a large number of threonine residues which can be glycosylated. Indirect evidence suggested that these genes might encode the core protein of parasite mucins, glyc…
432,656,Q#7 - >Cobetia_sp._ICG0124_PhaC2,non-specific,369971,628,849,0.000604827,43.666000000000004,pfam08580,KAR9,N,cl25816,"Yeast cortical protein KAR9	The KAR9 protein in Saccharomyces cerevisiae is a cytoskeletal protein required for karyogamy, correct positioning of the mitotic spindle and for orientation of cytoplasmic microtubules. KAR9 localizes at the shmoo tip in mating cells and at the tip of the growing bud in anaphase."
433,658,Q#7 - >Cobetia_sp._ICG0124_PhaC2,non-specific,406391,665,787,0.000716732,43.4785,pfam15967,Nucleoporin_FG2,C,cl37900,"Nucleoporin FG repeated region	Nucleoporin_FG2, or nucleoporin p58/p45, is a family of chordate nucleoporins. The proteins carry many repeats of the FG sequence motif."
434,660,Q#7 - >Cobetia_sp._ICG0124_PhaC2,non-specific,368370,713,781,0.000889193,40.5871,pfam05283,MGC-24,NC,cl27043,"Multi-glycosylated core protein 24 (MGC-24), sialomucin	This family consists of several MGC-24 (or Cd164 antigen) proteins from eukaryotic organisms. MGC-24/CD164 is a sialomucin expressed in many normal and cancerous tissues. In humans, soluble and transmembrane forms of MGC-24 are produced by alternative splicing."
435,662,Q#7 - >Cobetia_sp._ICG0124_PhaC2,non-specific,407690,684,821,0.00100651,42.6395,pfam17823,DUF5585,NC,cl39316,Family of unknown function (DUF5585)	This is a family of unknown function found in chordata.
436,663,Q#7 - >Cobetia_sp._ICG0124_PhaC2,non-specific,402654,685,874,0.00164611,42.3287,pfam11179,DUF2967,C,cl12728,Protein of unknown function (DUF2967)	This family of proteins with unknown function appears to be restricted to Drosophila.
437,665,Q#7 - >Cobetia_sp._ICG0124_PhaC2,non-specific,400484,711,823,0.00298882,40.4546,pfam08193,INO80_Ies4,C,cl25494,INO80 complex subunit Ies4	The INO80 ATPase is a member of the SNF2 family of ATPases and functions as an integral component of a multisubunit ATP-dependent chromatin remodelling complex. This family of proteins corresponds to the fungal Ies4 subunit of INO80.
438,669,Q#7 - >Cobetia_sp._ICG0124_PhaC2,non-specific,399773,674,812,0.00459505,39.8548,pfam07010,Endomucin,C,cl37749,Endomucin	This family consists of several mammalian endomucin proteins. Endomucin is an early endothelial-specific antigen that is also expressed on putative hematopoietic progenitor cells.
439,670,Q#7 - >Cobetia_sp._ICG0124_PhaC2,non-specific,114270,703,826,0.00465463,40.4164,pfam05539,Pneumo_att_G,NC,cl25814,Pneumovirinae attachment membrane glycoprotein G	Pneumovirinae attachment membrane glycoprotein G.
440,671,Q#7 - >Cobetia_sp._ICG0124_PhaC2,non-specific,406067,682,817,0.00476925,39.0142,pfam15512,CAF-1_p60_C, - ,cl25882,"Chromatin assembly factor complex 1 subunit p60, C-terminal	CAF-1_p60_C is a family of vertebral proteins that is involved in chromatin assembly. CAF-1_p60 is one of the three subunits of the CAF-1 complex, and this domain binds to the C-terminal region of CAF-1_p150, family pfam12253. The N-terminal part of the CAF-1_p60 proteins is a WD-repeat structure, pfam00400."
441,673,Q#7 - >Cobetia_sp._ICG0124_PhaC2,non-specific,400422,700,779,0.00547561,37.0476,pfam08070,DTHCT, - ,cl06899,DTHCT (NUC029) region	The DTCHT region is the C-terminal part of DNA gyrases B / topoisomerase IV / HATPase proteins. This region is composed of quite low complexity sequence.
442,675,Q#7 - >Cobetia_sp._ICG0124_PhaC2,non-specific,402654,665,793,0.00548304,40.7879,pfam11179,DUF2967,C,cl12728,Protein of unknown function (DUF2967)	This family of proteins with unknown function appears to be restricted to Drosophila.
443,676,Q#7 - >Cobetia_sp._ICG0124_PhaC2,non-specific,402174,665,781,0.00611318,40.0888,pfam10428,SOG2,NC,cl25817,RAM signalling pathway protein	SOG2 proteins in Saccharomyces cerevisiae are involved in cell separation and cytokinesis.
444,678,Q#7 - >Cobetia_sp._ICG0124_PhaC2,non-specific,284327,665,781,0.00618917,39.9106,pfam06873,SerH,NC,cl25786,Cell surface immobilisation antigen SerH	This family consists of several cell surface immobilisation antigen SerH proteins which seem to be specific to Tetrahymena thermophila. The SerH locus of Tetrahymena thermophila is one of several paralogous loci with genes encoding variants of the major cell surface protein known as the immobilisation antigen (i-ag).
445,680,Q#7 - >Cobetia_sp._ICG0124_PhaC2,non-specific,282904,699,833,0.00913633,39.8996,pfam05109,Herpes_BLLF1,NC,cl37540,"Herpes virus major outer envelope glycoprotein (BLLF1)	This family consists of the BLLF1 viral late glycoprotein, also termed gp350/220. It is the most abundantly expressed glycoprotein in the viral envelope of the Herpesviruses and is the major antigen responsible for stimulating the production of neutralising antibodies in vivo."
446,681,Q#7 - >Cobetia_sp._ICG0124_PhaC2,non-specific,407690,628,817,0.00950486,39.5579,pfam17823,DUF5585,NC,cl39316,Family of unknown function (DUF5585)	This is a family of unknown function found in chordata.
447,686,Q#8 - >Cobetia_crustatorum_SM1923_PhaC2,non-specific,369339,684,865,2.7799999999999997e-10,60.5626,pfam07382,HC2, - ,cl22465,"Histone H1-like nucleoprotein HC2	This family contains the bacterial histone H1-like nucleoprotein HC2 (approximately 200 residues long), which seems to be found mostly in Chlamydia. HC2 functions in DNA condensation, although it has been suggested that it also has other roles."
448,688,Q#8 - >Cobetia_crustatorum_SM1923_PhaC2,non-specific,369339,671,840,5.02e-09,56.7106,pfam07382,HC2, - ,cl22465,"Histone H1-like nucleoprotein HC2	This family contains the bacterial histone H1-like nucleoprotein HC2 (approximately 200 residues long), which seems to be found mostly in Chlamydia. HC2 functions in DNA condensation, although it has been suggested that it also has other roles."
449,689,Q#8 - >Cobetia_crustatorum_SM1923_PhaC2,non-specific,369339,667,820,1.1e-07,52.8587,pfam07382,HC2, - ,cl22465,"Histone H1-like nucleoprotein HC2	This family contains the bacterial histone H1-like nucleoprotein HC2 (approximately 200 residues long), which seems to be found mostly in Chlamydia. HC2 functions in DNA condensation, although it has been suggested that it also has other roles."
450,690,Q#8 - >Cobetia_crustatorum_SM1923_PhaC2,non-specific,407690,644,837,5.9e-07,53.0399,pfam17823,DUF5585,C,cl39316,Family of unknown function (DUF5585)	This is a family of unknown function found in chordata.
451,692,Q#8 - >Cobetia_crustatorum_SM1923_PhaC2,non-specific,282904,658,864,2.88e-06,51.0704,pfam05109,Herpes_BLLF1,NC,cl37540,"Herpes virus major outer envelope glycoprotein (BLLF1)	This family consists of the BLLF1 viral late glycoprotein, also termed gp350/220. It is the most abundantly expressed glycoprotein in the viral envelope of the Herpesviruses and is the major antigen responsible for stimulating the production of neutralising antibodies in vivo."
452,694,Q#8 - >Cobetia_crustatorum_SM1923_PhaC2,non-specific,402654,661,868,1.22e-05,49.2622,pfam11179,DUF2967,C,cl12728,Protein of unknown function (DUF2967)	This family of proteins with unknown function appears to be restricted to Drosophila.
453,696,Q#8 - >Cobetia_crustatorum_SM1923_PhaC2,non-specific,407690,682,860,4.6200000000000005e-05,46.8767,pfam17823,DUF5585,C,cl39316,Family of unknown function (DUF5585)	This is a family of unknown function found in chordata.
454,697,Q#8 - >Cobetia_crustatorum_SM1923_PhaC2,non-specific,370537,682,856,9.070000000000001e-05,45.9661,pfam09507,CDC27,NC,cl25760,"DNA polymerase subunit Cdc27	This protein forms the C subunit of DNA polymerase delta. It carries the essential residues for binding to the Pol1 subunit of polymerase alpha, from residues 293-332, which are characterized by the motif D--G--VT, referred to as the DPIM motif. The first 160 residues of the protein form the minimal domain for binding to the B subunit, Cdc1, of polymerase delta, the final 10 C-terminal residues, …
455,699,Q#8 - >Cobetia_crustatorum_SM1923_PhaC2,non-specific,370537,706,850,0.00016909799999999999,44.8105,pfam09507,CDC27,NC,cl25760,"DNA polymerase subunit Cdc27	This protein forms the C subunit of DNA polymerase delta. It carries the essential residues for binding to the Pol1 subunit of polymerase alpha, from residues 293-332, which are characterized by the motif D--G--VT, referred to as the DPIM motif. The first 160 residues of the protein form the minimal domain for binding to the B subunit, Cdc1, of polymerase delta, the final 10 C-terminal residues, …
456,700,Q#8 - >Cobetia_crustatorum_SM1923_PhaC2,non-specific,282904,666,860,0.000172577,45.2924,pfam05109,Herpes_BLLF1,N,cl37540,"Herpes virus major outer envelope glycoprotein (BLLF1)	This family consists of the BLLF1 viral late glycoprotein, also termed gp350/220. It is the most abundantly expressed glycoprotein in the viral envelope of the Herpesviruses and is the major antigen responsible for stimulating the production of neutralising antibodies in vivo."
457,701,Q#8 - >Cobetia_crustatorum_SM1923_PhaC2,non-specific,398885,649,821,0.000441595,42.7083,pfam05466,BASP1,N,cl37731,Brain acid soluble protein 1 (BASP1 protein)	This family consists of several brain acid soluble protein 1 (BASP1) or neuronal axonal membrane protein NAP-22. The BASP1 is a neuron enriched Ca(2+)-dependent calmodulin-binding protein of unknown function.
458,703,Q#8 - >Cobetia_crustatorum_SM1923_PhaC2,non-specific,405896,672,829,0.000512235,43.543,pfam15308,CEP170_C,NC,cl25909,CEP170 C-terminus	This family includes the C-terminus of centrosomal protein of 170 kDa (CEP170).
459,705,Q#8 - >Cobetia_crustatorum_SM1923_PhaC2,non-specific,402174,660,830,0.0005322640000000001,43.5556,pfam10428,SOG2,NC,cl25817,RAM signalling pathway protein	SOG2 proteins in Saccharomyces cerevisiae are involved in cell separation and cytokinesis.
460,707,Q#8 - >Cobetia_crustatorum_SM1923_PhaC2,non-specific,369339,659,801,0.000857406,41.3027,pfam07382,HC2,N,cl22465,"Histone H1-like nucleoprotein HC2	This family contains the bacterial histone H1-like nucleoprotein HC2 (approximately 200 residues long), which seems to be found mostly in Chlamydia. HC2 functions in DNA condensation, although it has been suggested that it also has other roles."
461,708,Q#8 - >Cobetia_crustatorum_SM1923_PhaC2,non-specific,404191,707,862,0.00134331,42.1034,pfam13254,DUF4045,NC,cl38397,"Domain of unknown function (DUF4045)	This presumed domain is functionally uncharacterized. This domain family is found in bacteria and eukaryotes, and is typically between 384 and 430 amino acids in length."
462,710,Q#8 - >Cobetia_crustatorum_SM1923_PhaC2,non-specific,370537,741,868,0.00160247,41.7289,pfam09507,CDC27,NC,cl25760,"DNA polymerase subunit Cdc27	This protein forms the C subunit of DNA polymerase delta. It carries the essential residues for binding to the Pol1 subunit of polymerase alpha, from residues 293-332, which are characterized by the motif D--G--VT, referred to as the DPIM motif. The first 160 residues of the protein form the minimal domain for binding to the B subunit, Cdc1, of polymerase delta, the final 10 C-terminal residues, …
463,713,Q#8 - >Cobetia_crustatorum_SM1923_PhaC2,non-specific,402954,742,844,0.00406754,40.5297,pfam11593,Med3,NC,cl26459,"Mediator complex subunit 3 fungal	Mediator is a large complex of up to 33 proteins that is conserved from plants to fungi to humans - the number and representation of individual subunits varying with species. It is arranged into four different sections, a core, a head, a tail and a kinase-activity part, and the number of subunits within each of these is what varies with species. Overall, Mediator regulates the transcriptional act…
464,715,Q#8 - >Cobetia_crustatorum_SM1923_PhaC2,non-specific,402225,730,862,0.00567797,39.1257,pfam10500,SR-25,C,cl26281,"Nuclear RNA-splicing-associated protein	SR-25, otherwise known as ADP-ribosylation factor-like factor 6-interacting protein 4, is expressed in virtually all tissues. At the N-terminus there is a repeat of serine-arginine (SR repeat), and towards the middle of the protein there are clusters of both serines and of basic amino acids. The presence of many nuclear localization signals strongly implies that this is a nuclear protein that may…
465,717,Q#8 - >Cobetia_crustatorum_SM1923_PhaC2,non-specific,250634,743,827,0.00695906,37.9202,pfam01456,Mucin,C,cl26627,"Mucin-like glycoprotein	This family of trypanosomal proteins resemble vertebrate mucins. The protein consists of three regions. The N and C terminii are conserved between all members of the family, whereas the central region is not well conserved and contains a large number of threonine residues which can be glycosylated. Indirect evidence suggested that these genes might encode the core protein of parasite mucins, glyc…
466,719,Q#8 - >Cobetia_crustatorum_SM1923_PhaC2,non-specific,373822,672,829,0.00701676,40.1095,pfam15402,Spc7_N,N,cl25815,N-terminus of kinetochore NMS complex subunit Spc7	N-terminus of kinetochore NMS complex subunit Spc7.
467,721,Q#8 - >Cobetia_crustatorum_SM1923_PhaC2,non-specific,407690,676,821,0.00764181,39.5579,pfam17823,DUF5585,C,cl39316,Family of unknown function (DUF5585)	This is a family of unknown function found in chordata.
468,726,Q#9 - >Cobetia_sp._MM1IDA2H_PhaC2,non-specific,407690,707,963,5.95e-10,62.6699,pfam17823,DUF5585,C,cl39316,Family of unknown function (DUF5585)	This is a family of unknown function found in chordata.
469,728,Q#9 - >Cobetia_sp._MM1IDA2H_PhaC2,non-specific,407690,707,942,2.7899999999999997e-09,60.7439,pfam17823,DUF5585,C,cl39316,Family of unknown function (DUF5585)	This is a family of unknown function found in chordata.
470,729,Q#9 - >Cobetia_sp._MM1IDA2H_PhaC2,non-specific,282904,686,991,5.4e-08,56.8484,pfam05109,Herpes_BLLF1,N,cl37540,"Herpes virus major outer envelope glycoprotein (BLLF1)	This family consists of the BLLF1 viral late glycoprotein, also termed gp350/220. It is the most abundantly expressed glycoprotein in the viral envelope of the Herpesviruses and is the major antigen responsible for stimulating the production of neutralising antibodies in vivo."
471,731,Q#9 - >Cobetia_sp._MM1IDA2H_PhaC2,non-specific,402654,685,947,9.400000000000001e-08,56.1958,pfam11179,DUF2967,C,cl12728,Protein of unknown function (DUF2967)	This family of proteins with unknown function appears to be restricted to Drosophila.
472,733,Q#9 - >Cobetia_sp._MM1IDA2H_PhaC2,non-specific,407690,678,953,1.1900000000000001e-07,55.3511,pfam17823,DUF5585,C,cl39316,Family of unknown function (DUF5585)	This is a family of unknown function found in chordata.
473,734,Q#9 - >Cobetia_sp._MM1IDA2H_PhaC2,non-specific,407690,757,965,1.31e-07,55.3511,pfam17823,DUF5585,C,cl39316,Family of unknown function (DUF5585)	This is a family of unknown function found in chordata.
474,735,Q#9 - >Cobetia_sp._MM1IDA2H_PhaC2,non-specific,369339,730,908,3.39e-07,51.7031,pfam07382,HC2, - ,cl22465,"Histone H1-like nucleoprotein HC2	This family contains the bacterial histone H1-like nucleoprotein HC2 (approximately 200 residues long), which seems to be found mostly in Chlamydia. HC2 functions in DNA condensation, although it has been suggested that it also has other roles."
475,737,Q#9 - >Cobetia_sp._MM1IDA2H_PhaC2,non-specific,282904,739,960,8.690000000000001e-07,52.9964,pfam05109,Herpes_BLLF1,NC,cl37540,"Herpes virus major outer envelope glycoprotein (BLLF1)	This family consists of the BLLF1 viral late glycoprotein, also termed gp350/220. It is the most abundantly expressed glycoprotein in the viral envelope of the Herpesviruses and is the major antigen responsible for stimulating the production of neutralising antibodies in vivo."
476,738,Q#9 - >Cobetia_sp._MM1IDA2H_PhaC2,non-specific,282904,700,950,1.12e-06,52.6112,pfam05109,Herpes_BLLF1,N,cl37540,"Herpes virus major outer envelope glycoprotein (BLLF1)	This family consists of the BLLF1 viral late glycoprotein, also termed gp350/220. It is the most abundantly expressed glycoprotein in the viral envelope of the Herpesviruses and is the major antigen responsible for stimulating the production of neutralising antibodies in vivo."
477,739,Q#9 - >Cobetia_sp._MM1IDA2H_PhaC2,non-specific,282904,686,969,1.39e-06,52.226000000000006,pfam05109,Herpes_BLLF1,NC,cl37540,"Herpes virus major outer envelope glycoprotein (BLLF1)	This family consists of the BLLF1 viral late glycoprotein, also termed gp350/220. It is the most abundantly expressed glycoprotein in the viral envelope of the Herpesviruses and is the major antigen responsible for stimulating the production of neutralising antibodies in vivo."
478,740,Q#9 - >Cobetia_sp._MM1IDA2H_PhaC2,non-specific,399773,749,913,1.65e-06,50.6403,pfam07010,Endomucin,C,cl37749,Endomucin	This family consists of several mammalian endomucin proteins. Endomucin is an early endothelial-specific antigen that is also expressed on putative hematopoietic progenitor cells.
479,742,Q#9 - >Cobetia_sp._MM1IDA2H_PhaC2,non-specific,369339,690,811,1.99e-06,49.3919,pfam07382,HC2,N,cl22465,"Histone H1-like nucleoprotein HC2	This family contains the bacterial histone H1-like nucleoprotein HC2 (approximately 200 residues long), which seems to be found mostly in Chlamydia. HC2 functions in DNA condensation, although it has been suggested that it also has other roles."
480,743,Q#9 - >Cobetia_sp._MM1IDA2H_PhaC2,non-specific,369339,682,864,2.58e-06,49.0067,pfam07382,HC2, - ,cl22465,"Histone H1-like nucleoprotein HC2	This family contains the bacterial histone H1-like nucleoprotein HC2 (approximately 200 residues long), which seems to be found mostly in Chlamydia. HC2 functions in DNA condensation, although it has been suggested that it also has other roles."
481,744,Q#9 - >Cobetia_sp._MM1IDA2H_PhaC2,non-specific,407690,665,950,2.72e-06,51.1139,pfam17823,DUF5585,N,cl39316,Family of unknown function (DUF5585)	This is a family of unknown function found in chordata.
482,745,Q#9 - >Cobetia_sp._MM1IDA2H_PhaC2,non-specific,402088,684,843,7.65e-06,49.6428,pfam10310,DUF5427,C,cl24229,"Family of unknown function (DUF5427)	This is a domain of unknown function. Family members found in Saccharomyces cerevisiae, are synthetic lethal with genes involved in maintenance of telomere capping. However, experimental evidence is yet to verify the exact function of family members and the domain."
483,747,Q#9 - >Cobetia_sp._MM1IDA2H_PhaC2,non-specific,402174,724,922,8e-06,49.3336,pfam10428,SOG2,NC,cl25817,RAM signalling pathway protein	SOG2 proteins in Saccharomyces cerevisiae are involved in cell separation and cytokinesis.
484,749,Q#9 - >Cobetia_sp._MM1IDA2H_PhaC2,non-specific,370537,759,982,9.67e-06,49.0477,pfam09507,CDC27,C,cl25760,"DNA polymerase subunit Cdc27	This protein forms the C subunit of DNA polymerase delta. It carries the essential residues for binding to the Pol1 subunit of polymerase alpha, from residues 293-332, which are characterized by the motif D--G--VT, referred to as the DPIM motif. The first 160 residues of the protein form the minimal domain for binding to the B subunit, Cdc1, of polymerase delta, the final 10 C-terminal residues, …
485,751,Q#9 - >Cobetia_sp._MM1IDA2H_PhaC2,non-specific,399773,729,900,1.4499999999999998e-05,47.5587,pfam07010,Endomucin,C,cl37749,Endomucin	This family consists of several mammalian endomucin proteins. Endomucin is an early endothelial-specific antigen that is also expressed on putative hematopoietic progenitor cells.
486,752,Q#9 - >Cobetia_sp._MM1IDA2H_PhaC2,non-specific,397558,665,991,2.14e-05,48.1402,pfam03546,Treacle,N,cl25490,Treacher Collins syndrome protein Treacle	Treacher Collins syndrome protein Treacle.
487,754,Q#9 - >Cobetia_sp._MM1IDA2H_PhaC2,non-specific,369339,670,835,3.12e-05,45.9251,pfam07382,HC2, - ,cl22465,"Histone H1-like nucleoprotein HC2	This family contains the bacterial histone H1-like nucleoprotein HC2 (approximately 200 residues long), which seems to be found mostly in Chlamydia. HC2 functions in DNA condensation, although it has been suggested that it also has other roles."
488,755,Q#9 - >Cobetia_sp._MM1IDA2H_PhaC2,non-specific,397558,664,983,3.4899999999999995e-05,47.3698,pfam03546,Treacle,N,cl25490,Treacher Collins syndrome protein Treacle	Treacher Collins syndrome protein Treacle.
489,756,Q#9 - >Cobetia_sp._MM1IDA2H_PhaC2,non-specific,373822,700,827,4.3799999999999994e-05,47.4283,pfam15402,Spc7_N,N,cl25815,N-terminus of kinetochore NMS complex subunit Spc7	N-terminus of kinetochore NMS complex subunit Spc7.
490,758,Q#9 - >Cobetia_sp._MM1IDA2H_PhaC2,non-specific,369339,763,935,4.6899999999999995e-05,45.1547,pfam07382,HC2, - ,cl22465,"Histone H1-like nucleoprotein HC2	This family contains the bacterial histone H1-like nucleoprotein HC2 (approximately 200 residues long), which seems to be found mostly in Chlamydia. HC2 functions in DNA condensation, although it has been suggested that it also has other roles."
491,759,Q#9 - >Cobetia_sp._MM1IDA2H_PhaC2,non-specific,402654,739,939,6.890000000000001e-05,46.951,pfam11179,DUF2967,C,cl12728,Protein of unknown function (DUF2967)	This family of proteins with unknown function appears to be restricted to Drosophila.
492,760,Q#9 - >Cobetia_sp._MM1IDA2H_PhaC2,non-specific,402654,659,935,7.140000000000001e-05,46.951,pfam11179,DUF2967,C,cl12728,Protein of unknown function (DUF2967)	This family of proteins with unknown function appears to be restricted to Drosophila.
493,761,Q#9 - >Cobetia_sp._MM1IDA2H_PhaC2,non-specific,402654,801,985,8.609999999999999e-05,46.5659,pfam11179,DUF2967,C,cl12728,Protein of unknown function (DUF2967)	This family of proteins with unknown function appears to be restricted to Drosophila.
494,762,Q#9 - >Cobetia_sp._MM1IDA2H_PhaC2,non-specific,407229,727,914,8.8e-05,45.6129,pfam17061,PARM,C,cl37917,"PARM	Human PARM-1 is a mucin-like, androgen-regulated transmembrane protein that is present in most tissues, with high levels in the heart, kidney and placenta. It has been shown to be induced and expressed in prostate after castration and may have a role in cell proliferation and immortalisation in prostate cancer."
495,764,Q#9 - >Cobetia_sp._MM1IDA2H_PhaC2,non-specific,402954,866,970,0.000173707,45.1521,pfam11593,Med3,NC,cl26459,"Mediator complex subunit 3 fungal	Mediator is a large complex of up to 33 proteins that is conserved from plants to fungi to humans - the number and representation of individual subunits varying with species. It is arranged into four different sections, a core, a head, a tail and a kinase-activity part, and the number of subunits within each of these is what varies with species. Overall, Mediator regulates the transcriptional act…
496,766,Q#9 - >Cobetia_sp._MM1IDA2H_PhaC2,non-specific,399773,711,865,0.000214677,44.0919,pfam07010,Endomucin,C,cl37749,Endomucin	This family consists of several mammalian endomucin proteins. Endomucin is an early endothelial-specific antigen that is also expressed on putative hematopoietic progenitor cells.
497,767,Q#9 - >Cobetia_sp._MM1IDA2H_PhaC2,non-specific,402174,665,867,0.000230056,44.7112,pfam10428,SOG2,NC,cl25817,RAM signalling pathway protein	SOG2 proteins in Saccharomyces cerevisiae are involved in cell separation and cytokinesis.
498,768,Q#9 - >Cobetia_sp._MM1IDA2H_PhaC2,non-specific,373822,734,907,0.000299517,44.7319,pfam15402,Spc7_N,N,cl25815,N-terminus of kinetochore NMS complex subunit Spc7	N-terminus of kinetochore NMS complex subunit Spc7.
499,769,Q#9 - >Cobetia_sp._MM1IDA2H_PhaC2,non-specific,399221,685,969,0.00033355300000000005,44.3592,pfam06075,DUF936,C,cl25811,Plant protein of unknown function (DUF936)	This family consists of several hypothetical proteins from Arabidopsis thaliana and Oryza sativa. The function of this family is unknown.
500,771,Q#9 - >Cobetia_sp._MM1IDA2H_PhaC2,non-specific,400730,746,881,0.00034001800000000004,44.3108,pfam08549,SWI-SNF_Ssr4,N,cl25487,Fungal domain of unknown function (DUF1750)	This is a fungal domain of unknown function.
501,773,Q#9 - >Cobetia_sp._MM1IDA2H_PhaC2,non-specific,406391,778,944,0.00037046800000000005,44.2489,pfam15967,Nucleoporin_FG2,C,cl37900,"Nucleoporin FG repeated region	Nucleoporin_FG2, or nucleoporin p58/p45, is a family of chordate nucleoporins. The proteins carry many repeats of the FG sequence motif."
502,775,Q#9 - >Cobetia_sp._MM1IDA2H_PhaC2,non-specific,399773,686,860,0.000383263,43.3215,pfam07010,Endomucin,C,cl37749,Endomucin	This family consists of several mammalian endomucin proteins. Endomucin is an early endothelial-specific antigen that is also expressed on putative hematopoietic progenitor cells.
503,776,Q#9 - >Cobetia_sp._MM1IDA2H_PhaC2,non-specific,406015,686,923,0.000407001,44.3801,pfam15449,Retinal,N,cl37892,"Retinal protein	This family of proteins is found in the photoreceptor cells of the retina. Mutations of the gene encoding this protein have been associated with retinal disorders such as retinitis pigmentosa and late-onset progressive retinal atrophy. The function of this family of proteins is unknown, but it is likely to be important in the development and function of the retina."
504,778,Q#9 - >Cobetia_sp._MM1IDA2H_PhaC2,non-specific,404191,686,986,0.00046292400000000003,43.6442,pfam13254,DUF4045,C,cl38397,"Domain of unknown function (DUF4045)	This presumed domain is functionally uncharacterized. This domain family is found in bacteria and eukaryotes, and is typically between 384 and 430 amino acids in length."
505,780,Q#9 - >Cobetia_sp._MM1IDA2H_PhaC2,non-specific,397558,668,993,0.000691839,43.5178,pfam03546,Treacle, - ,cl25490,Treacher Collins syndrome protein Treacle	Treacher Collins syndrome protein Treacle.
506,781,Q#9 - >Cobetia_sp._MM1IDA2H_PhaC2,non-specific,398199,749,906,0.00136667,42.3458,pfam04388,Hamartin,NC,cl25860,"Hamartin protein	This family includes the hamartin protein which is thought to function as a tumor suppressor. The hamartin protein interacts with the tuberin protein pfam03542. Tuberous sclerosis complex (TSC) is an autosomal dominant disorder and is characterized by the presence of hamartomas in many organs, such as brain, skin, heart, lung, and kidney. It is caused by mutation either TSC1 or TSC2 tumor suppres…
507,783,Q#9 - >Cobetia_sp._MM1IDA2H_PhaC2,non-specific,284327,676,902,0.00161898,41.8366,pfam06873,SerH,N,cl25786,Cell surface immobilisation antigen SerH	This family consists of several cell surface immobilisation antigen SerH proteins which seem to be specific to Tetrahymena thermophila. The SerH locus of Tetrahymena thermophila is one of several paralogous loci with genes encoding variants of the major cell surface protein known as the immobilisation antigen (i-ag).
508,785,Q#9 - >Cobetia_sp._MM1IDA2H_PhaC2,non-specific,407229,686,866,0.00171721,41.3757,pfam17061,PARM,C,cl37917,"PARM	Human PARM-1 is a mucin-like, androgen-regulated transmembrane protein that is present in most tissues, with high levels in the heart, kidney and placenta. It has been shown to be induced and expressed in prostate after castration and may have a role in cell proliferation and immortalisation in prostate cancer."
509,786,Q#9 - >Cobetia_sp._MM1IDA2H_PhaC2,non-specific,402654,769,984,0.00172284,42.3287,pfam11179,DUF2967,C,cl12728,Protein of unknown function (DUF2967)	This family of proteins with unknown function appears to be restricted to Drosophila.
510,787,Q#9 - >Cobetia_sp._MM1IDA2H_PhaC2,non-specific,114270,700,841,0.0019509,41.571999999999996,pfam05539,Pneumo_att_G,N,cl25814,Pneumovirinae attachment membrane glycoprotein G	Pneumovirinae attachment membrane glycoprotein G.
511,789,Q#9 - >Cobetia_sp._MM1IDA2H_PhaC2,non-specific,398885,756,937,0.00229532,40.7823,pfam05466,BASP1, - ,cl37731,Brain acid soluble protein 1 (BASP1 protein)	This family consists of several brain acid soluble protein 1 (BASP1) or neuronal axonal membrane protein NAP-22. The BASP1 is a neuron enriched Ca(2+)-dependent calmodulin-binding protein of unknown function.
512,791,Q#9 - >Cobetia_sp._MM1IDA2H_PhaC2,non-specific,398885,684,889,0.00235559,40.7823,pfam05466,BASP1, - ,cl37731,Brain acid soluble protein 1 (BASP1 protein)	This family consists of several brain acid soluble protein 1 (BASP1) or neuronal axonal membrane protein NAP-22. The BASP1 is a neuron enriched Ca(2+)-dependent calmodulin-binding protein of unknown function.
513,792,Q#9 - >Cobetia_sp._MM1IDA2H_PhaC2,non-specific,406265,769,902,0.00263059,41.7089,pfam15782,GREB1,NC,cl25819,Gene regulated by oestrogen in breast cancer	GREB1 (gene regulated by estrogen in breast cancer 1) was first identified as an oestrogen-regulated gene expressed in breast cancer. Its exact function is not known but its expression is regulated by the coordinated binding of oestrogen-receptors to distal sites interacting with Pol II to activate gene transcription from core promoters located at a considerable distance from the greb1 gene.
514,794,Q#9 - >Cobetia_sp._MM1IDA2H_PhaC2,non-specific,397968,841,991,0.00299325,40.8616,pfam04086,SRP-alpha_N,N,cl04392,"Signal recognition particle, alpha subunit, N-terminal	SRP is a complex of six distinct polypeptides and a 7S RNA that is essential for transferring nascent polypeptide chains that are destined for export from the cell to the translocation apparatus of the endoplasmic reticulum (ER) membrane. SRP binds hydrophobic signal sequences as they emerge from the ribosome, and arrests translation."
515,796,Q#9 - >Cobetia_sp._MM1IDA2H_PhaC2,non-specific,407690,807,987,0.00343913,41.0987,pfam17823,DUF5585,C,cl39316,Family of unknown function (DUF5585)	This is a family of unknown function found in chordata.
516,797,Q#9 - >Cobetia_sp._MM1IDA2H_PhaC2,non-specific,401607,728,902,0.00348049,40.9825,pfam09726,Macoilin,NC,cl25928,"Macoilin family	The Macoilin proteins has an N-terminal portion that is composed of 5 trasnmembrane helices, followed by a C-terminal coiled-coil region. Macoilin is a highly conserved protein present in eukaryotes. Macoilin appears to be found in the ER and be involved in the function of neurons."
517,799,Q#9 - >Cobetia_sp._MM1IDA2H_PhaC2,non-specific,369971,700,885,0.00351192,41.3548,pfam08580,KAR9,N,cl25816,"Yeast cortical protein KAR9	The KAR9 protein in Saccharomyces cerevisiae is a cytoskeletal protein required for karyogamy, correct positioning of the mitotic spindle and for orientation of cytoplasmic microtubules. KAR9 localizes at the shmoo tip in mating cells and at the tip of the growing bud in anaphase."
518,801,Q#9 - >Cobetia_sp._MM1IDA2H_PhaC2,non-specific,402088,825,992,0.00425439,40.7832,pfam10310,DUF5427,C,cl24229,"Family of unknown function (DUF5427)	This is a domain of unknown function. Family members found in Saccharomyces cerevisiae, are synthetic lethal with genes involved in maintenance of telomere capping. However, experimental evidence is yet to verify the exact function of family members and the domain."
519,802,Q#9 - >Cobetia_sp._MM1IDA2H_PhaC2,non-specific,402954,737,883,0.00425796,40.5297,pfam11593,Med3,NC,cl26459,"Mediator complex subunit 3 fungal	Mediator is a large complex of up to 33 proteins that is conserved from plants to fungi to humans - the number and representation of individual subunits varying with species. It is arranged into four different sections, a core, a head, a tail and a kinase-activity part, and the number of subunits within each of these is what varies with species. Overall, Mediator regulates the transcriptional act…
520,803,Q#9 - >Cobetia_sp._MM1IDA2H_PhaC2,non-specific,369339,788,969,0.00498793,39.3767,pfam07382,HC2, - ,cl22465,"Histone H1-like nucleoprotein HC2	This family contains the bacterial histone H1-like nucleoprotein HC2 (approximately 200 residues long), which seems to be found mostly in Chlamydia. HC2 functions in DNA condensation, although it has been suggested that it also has other roles."
521,804,Q#9 - >Cobetia_sp._MM1IDA2H_PhaC2,non-specific,401607,634,880,0.00537094,40.5973,pfam09726,Macoilin,NC,cl25928,"Macoilin family	The Macoilin proteins has an N-terminal portion that is composed of 5 trasnmembrane helices, followed by a C-terminal coiled-coil region. Macoilin is a highly conserved protein present in eukaryotes. Macoilin appears to be found in the ER and be involved in the function of neurons."
522,805,Q#9 - >Cobetia_sp._MM1IDA2H_PhaC2,non-specific,407229,765,924,0.0054681,39.8349,pfam17061,PARM,C,cl37917,"PARM	Human PARM-1 is a mucin-like, androgen-regulated transmembrane protein that is present in most tissues, with high levels in the heart, kidney and placenta. It has been shown to be induced and expressed in prostate after castration and may have a role in cell proliferation and immortalisation in prostate cancer."
523,806,Q#9 - >Cobetia_sp._MM1IDA2H_PhaC2,non-specific,371558,659,974,0.00560406,40.3398,pfam11489,Aim21,N,cl37816,Altered inheritance of mitochondria protein 21	This is a family of proteins conserved in yeasts. Saccharomyces cerevisiae Aim21 may be involved in mitochondrial migration along actin filament. It may also interact with ribosomes.
524,808,Q#9 - >Cobetia_sp._MM1IDA2H_PhaC2,non-specific,406391,741,937,0.00561342,40.3969,pfam15967,Nucleoporin_FG2,C,cl37900,"Nucleoporin FG repeated region	Nucleoporin_FG2, or nucleoporin p58/p45, is a family of chordate nucleoporins. The proteins carry many repeats of the FG sequence motif."
525,809,Q#9 - >Cobetia_sp._MM1IDA2H_PhaC2,non-specific,313663,704,830,0.0056741000000000005,40.4867,pfam10479,FSA_C,N,cl28773,Fragile site-associated protein C-terminus	This is the conserved C-terminal half of the protein KIAA1109 which is the fragile site-associated protein FSA. Genome-wide-association studies showed this protein to linked to the susceptibility to coeliac disease. The protein may also be associated with polycystic kidney disease.
526,811,Q#9 - >Cobetia_sp._MM1IDA2H_PhaC2,non-specific,405896,713,987,0.005925100000000001,40.4614,pfam15308,CEP170_C,C,cl25909,CEP170 C-terminus	This family includes the C-terminus of centrosomal protein of 170 kDa (CEP170).
527,813,Q#9 - >Cobetia_sp._MM1IDA2H_PhaC2,non-specific,404191,670,898,0.0063073999999999995,40.1774,pfam13254,DUF4045,N,cl38397,"Domain of unknown function (DUF4045)	This presumed domain is functionally uncharacterized. This domain family is found in bacteria and eukaryotes, and is typically between 384 and 430 amino acids in length."
528,814,Q#9 - >Cobetia_sp._MM1IDA2H_PhaC2,non-specific,370537,678,879,0.00635587,40.1881,pfam09507,CDC27,NC,cl25760,"DNA polymerase subunit Cdc27	This protein forms the C subunit of DNA polymerase delta. It carries the essential residues for binding to the Pol1 subunit of polymerase alpha, from residues 293-332, which are characterized by the motif D--G--VT, referred to as the DPIM motif. The first 160 residues of the protein form the minimal domain for binding to the B subunit, Cdc1, of polymerase delta, the final 10 C-terminal residues, …
529,815,Q#9 - >Cobetia_sp._MM1IDA2H_PhaC2,non-specific,406244,726,911,0.00872029,39.6673,pfam15759,TMEM108,NC,cl25499,TMEM108 family	This family of proteins is found in eukaryotes. Proteins in this family are typically between 258 and 575 amino acids in length.
530,817,Q#9 - >Cobetia_sp._MM1IDA2H_PhaC2,non-specific,398885,661,863,0.00952358,38.8564,pfam05466,BASP1, - ,cl37731,Brain acid soluble protein 1 (BASP1 protein)	This family consists of several brain acid soluble protein 1 (BASP1) or neuronal axonal membrane protein NAP-22. The BASP1 is a neuron enriched Ca(2+)-dependent calmodulin-binding protein of unknown function.
531,818,Q#9 - >Cobetia_sp._MM1IDA2H_PhaC2,non-specific,114270,768,914,0.00977145,39.2608,pfam05539,Pneumo_att_G,NC,cl25814,Pneumovirinae attachment membrane glycoprotein G	Pneumovirinae attachment membrane glycoprotein G.
532,823,Q#10 - >Cobetia_crustatorum_JO1_PhaC2,non-specific,369339,671,836,3.42e-11,63.25899999999999,pfam07382,HC2, - ,cl22465,"Histone H1-like nucleoprotein HC2	This family contains the bacterial histone H1-like nucleoprotein HC2 (approximately 200 residues long), which seems to be found mostly in Chlamydia. HC2 functions in DNA condensation, although it has been suggested that it also has other roles."
533,825,Q#10 - >Cobetia_crustatorum_JO1_PhaC2,non-specific,407690,644,884,4.4e-10,63.0551,pfam17823,DUF5585,C,cl39316,Family of unknown function (DUF5585)	This is a family of unknown function found in chordata.
534,827,Q#10 - >Cobetia_crustatorum_JO1_PhaC2,non-specific,369339,684,857,9.04e-09,55.9403,pfam07382,HC2, - ,cl22465,"Histone H1-like nucleoprotein HC2	This family contains the bacterial histone H1-like nucleoprotein HC2 (approximately 200 residues long), which seems to be found mostly in Chlamydia. HC2 functions in DNA condensation, although it has been suggested that it also has other roles."
535,828,Q#10 - >Cobetia_crustatorum_JO1_PhaC2,non-specific,370537,743,886,4.21e-06,50.2033,pfam09507,CDC27,NC,cl25760,"DNA polymerase subunit Cdc27	This protein forms the C subunit of DNA polymerase delta. It carries the essential residues for binding to the Pol1 subunit of polymerase alpha, from residues 293-332, which are characterized by the motif D--G--VT, referred to as the DPIM motif. The first 160 residues of the protein form the minimal domain for binding to the B subunit, Cdc1, of polymerase delta, the final 10 C-terminal residues, …
536,830,Q#10 - >Cobetia_crustatorum_JO1_PhaC2,non-specific,402654,661,859,6.19e-06,50.0326,pfam11179,DUF2967,C,cl12728,Protein of unknown function (DUF2967)	This family of proteins with unknown function appears to be restricted to Drosophila.
537,832,Q#10 - >Cobetia_crustatorum_JO1_PhaC2,non-specific,405896,672,845,1.62e-05,48.5506,pfam15308,CEP170_C,NC,cl25909,CEP170 C-terminus	This family includes the C-terminus of centrosomal protein of 170 kDa (CEP170).
538,834,Q#10 - >Cobetia_crustatorum_JO1_PhaC2,non-specific,282904,672,884,1.86e-05,48.373999999999995,pfam05109,Herpes_BLLF1,NC,cl37540,"Herpes virus major outer envelope glycoprotein (BLLF1)	This family consists of the BLLF1 viral late glycoprotein, also termed gp350/220. It is the most abundantly expressed glycoprotein in the viral envelope of the Herpesviruses and is the major antigen responsible for stimulating the production of neutralising antibodies in vivo."
539,836,Q#10 - >Cobetia_crustatorum_JO1_PhaC2,non-specific,282904,666,883,4.429999999999999e-05,47.2184,pfam05109,Herpes_BLLF1,N,cl37540,"Herpes virus major outer envelope glycoprotein (BLLF1)	This family consists of the BLLF1 viral late glycoprotein, also termed gp350/220. It is the most abundantly expressed glycoprotein in the viral envelope of the Herpesviruses and is the major antigen responsible for stimulating the production of neutralising antibodies in vivo."
540,837,Q#10 - >Cobetia_crustatorum_JO1_PhaC2,non-specific,407690,682,851,0.000111611,45.7211,pfam17823,DUF5585,C,cl39316,Family of unknown function (DUF5585)	This is a family of unknown function found in chordata.
541,838,Q#10 - >Cobetia_crustatorum_JO1_PhaC2,non-specific,398885,674,856,0.000151035,44.2491,pfam05466,BASP1, - ,cl37731,Brain acid soluble protein 1 (BASP1 protein)	This family consists of several brain acid soluble protein 1 (BASP1) or neuronal axonal membrane protein NAP-22. The BASP1 is a neuron enriched Ca(2+)-dependent calmodulin-binding protein of unknown function.
542,840,Q#10 - >Cobetia_crustatorum_JO1_PhaC2,non-specific,369339,659,795,0.00021251200000000001,43.2287,pfam07382,HC2,N,cl22465,"Histone H1-like nucleoprotein HC2	This family contains the bacterial histone H1-like nucleoprotein HC2 (approximately 200 residues long), which seems to be found mostly in Chlamydia. HC2 functions in DNA condensation, although it has been suggested that it also has other roles."
543,841,Q#10 - >Cobetia_crustatorum_JO1_PhaC2,non-specific,369339,758,873,0.00029143400000000003,42.8435,pfam07382,HC2,C,cl22465,"Histone H1-like nucleoprotein HC2	This family contains the bacterial histone H1-like nucleoprotein HC2 (approximately 200 residues long), which seems to be found mostly in Chlamydia. HC2 functions in DNA condensation, although it has been suggested that it also has other roles."
544,842,Q#10 - >Cobetia_crustatorum_JO1_PhaC2,non-specific,369339,742,873,0.000456825,42.0731,pfam07382,HC2,C,cl22465,"Histone H1-like nucleoprotein HC2	This family contains the bacterial histone H1-like nucleoprotein HC2 (approximately 200 residues long), which seems to be found mostly in Chlamydia. HC2 functions in DNA condensation, although it has been suggested that it also has other roles."
545,843,Q#10 - >Cobetia_crustatorum_JO1_PhaC2,non-specific,282904,653,853,0.0006950530000000001,43.3664,pfam05109,Herpes_BLLF1,NC,cl37540,"Herpes virus major outer envelope glycoprotein (BLLF1)	This family consists of the BLLF1 viral late glycoprotein, also termed gp350/220. It is the most abundantly expressed glycoprotein in the viral envelope of the Herpesviruses and is the major antigen responsible for stimulating the production of neutralising antibodies in vivo."
546,844,Q#10 - >Cobetia_crustatorum_JO1_PhaC2,non-specific,398885,649,833,0.000748921,41.9379,pfam05466,BASP1,N,cl37731,Brain acid soluble protein 1 (BASP1 protein)	This family consists of several brain acid soluble protein 1 (BASP1) or neuronal axonal membrane protein NAP-22. The BASP1 is a neuron enriched Ca(2+)-dependent calmodulin-binding protein of unknown function.
547,845,Q#10 - >Cobetia_crustatorum_JO1_PhaC2,non-specific,402174,660,834,0.00112745,42.4,pfam10428,SOG2,NC,cl25817,RAM signalling pathway protein	SOG2 proteins in Saccharomyces cerevisiae are involved in cell separation and cytokinesis.
548,847,Q#10 - >Cobetia_crustatorum_JO1_PhaC2,non-specific,399773,673,831,0.00145468,41.3955,pfam07010,Endomucin,C,cl37749,Endomucin	This family consists of several mammalian endomucin proteins. Endomucin is an early endothelial-specific antigen that is also expressed on putative hematopoietic progenitor cells.
549,849,Q#10 - >Cobetia_crustatorum_JO1_PhaC2,non-specific,397558,678,881,0.0020939,41.5918,pfam03546,Treacle,N,cl25490,Treacher Collins syndrome protein Treacle	Treacher Collins syndrome protein Treacle.
550,851,Q#10 - >Cobetia_crustatorum_JO1_PhaC2,non-specific,370537,701,882,0.00292988,40.9585,pfam09507,CDC27,NC,cl25760,"DNA polymerase subunit Cdc27	This protein forms the C subunit of DNA polymerase delta. It carries the essential residues for binding to the Pol1 subunit of polymerase alpha, from residues 293-332, which are characterized by the motif D--G--VT, referred to as the DPIM motif. The first 160 residues of the protein form the minimal domain for binding to the B subunit, Cdc1, of polymerase delta, the final 10 C-terminal residues, …
551,852,Q#10 - >Cobetia_crustatorum_JO1_PhaC2,non-specific,402654,661,824,0.00298266,41.1731,pfam11179,DUF2967,C,cl12728,Protein of unknown function (DUF2967)	This family of proteins with unknown function appears to be restricted to Drosophila.
552,853,Q#10 - >Cobetia_crustatorum_JO1_PhaC2,non-specific,399773,747,879,0.00372161,40.24,pfam07010,Endomucin,C,cl37749,Endomucin	This family consists of several mammalian endomucin proteins. Endomucin is an early endothelial-specific antigen that is also expressed on putative hematopoietic progenitor cells.
553,854,Q#10 - >Cobetia_crustatorum_JO1_PhaC2,non-specific,402654,748,879,0.00376827,41.1731,pfam11179,DUF2967,C,cl12728,Protein of unknown function (DUF2967)	This family of proteins with unknown function appears to be restricted to Drosophila.
554,855,Q#10 - >Cobetia_crustatorum_JO1_PhaC2,non-specific,406244,652,824,0.00636441,40.0525,pfam15759,TMEM108,NC,cl25499,TMEM108 family	This family of proteins is found in eukaryotes. Proteins in this family are typically between 258 and 575 amino acids in length.
555,857,Q#10 - >Cobetia_crustatorum_JO1_PhaC2,non-specific,282904,644,861,0.00707942,39.8996,pfam05109,Herpes_BLLF1,NC,cl37540,"Herpes virus major outer envelope glycoprotein (BLLF1)	This family consists of the BLLF1 viral late glycoprotein, also termed gp350/220. It is the most abundantly expressed glycoprotein in the viral envelope of the Herpesviruses and is the major antigen responsible for stimulating the production of neutralising antibodies in vivo."
556,858,Q#10 - >Cobetia_crustatorum_JO1_PhaC2,non-specific,397558,671,883,0.00744131,39.6658,pfam03546,Treacle,N,cl25490,Treacher Collins syndrome protein Treacle	Treacher Collins syndrome protein Treacle.
557,859,Q#10 - >Cobetia_crustatorum_JO1_PhaC2,non-specific,402088,654,777,0.00780433,39.6276,pfam10310,DUF5427,C,cl24229,"Family of unknown function (DUF5427)	This is a domain of unknown function. Family members found in Saccharomyces cerevisiae, are synthetic lethal with genes involved in maintenance of telomere capping. However, experimental evidence is yet to verify the exact function of family members and the domain."
558,865,Q#11 - >Cobetia_pacifica_GPM2_PhaC2,non-specific,369339,689,861,1.14e-09,58.6366,pfam07382,HC2, - ,cl22465,"Histone H1-like nucleoprotein HC2	This family contains the bacterial histone H1-like nucleoprotein HC2 (approximately 200 residues long), which seems to be found mostly in Chlamydia. HC2 functions in DNA condensation, although it has been suggested that it also has other roles."
559,867,Q#11 - >Cobetia_pacifica_GPM2_PhaC2,non-specific,407690,678,929,1.74e-08,58.0475,pfam17823,DUF5585,C,cl39316,Family of unknown function (DUF5585)	This is a family of unknown function found in chordata.
560,869,Q#11 - >Cobetia_pacifica_GPM2_PhaC2,non-specific,407690,703,938,2.17e-08,57.6623,pfam17823,DUF5585,C,cl39316,Family of unknown function (DUF5585)	This is a family of unknown function found in chordata.
561,870,Q#11 - >Cobetia_pacifica_GPM2_PhaC2,non-specific,407690,666,957,2.5099999999999996e-08,57.6623,pfam17823,DUF5585,C,cl39316,Family of unknown function (DUF5585)	This is a family of unknown function found in chordata.
562,871,Q#11 - >Cobetia_pacifica_GPM2_PhaC2,non-specific,369339,768,943,2.92e-08,54.7847,pfam07382,HC2, - ,cl22465,"Histone H1-like nucleoprotein HC2	This family contains the bacterial histone H1-like nucleoprotein HC2 (approximately 200 residues long), which seems to be found mostly in Chlamydia. HC2 functions in DNA condensation, although it has been suggested that it also has other roles."
563,872,Q#11 - >Cobetia_pacifica_GPM2_PhaC2,non-specific,369339,721,892,2.92e-08,54.7847,pfam07382,HC2, - ,cl22465,"Histone H1-like nucleoprotein HC2	This family contains the bacterial histone H1-like nucleoprotein HC2 (approximately 200 residues long), which seems to be found mostly in Chlamydia. HC2 functions in DNA condensation, although it has been suggested that it also has other roles."
564,873,Q#11 - >Cobetia_pacifica_GPM2_PhaC2,non-specific,402654,685,936,4.85e-08,57.3514,pfam11179,DUF2967,C,cl12728,Protein of unknown function (DUF2967)	This family of proteins with unknown function appears to be restricted to Drosophila.
565,875,Q#11 - >Cobetia_pacifica_GPM2_PhaC2,non-specific,282904,677,954,1.2199999999999998e-07,55.6928,pfam05109,Herpes_BLLF1,N,cl37540,"Herpes virus major outer envelope glycoprotein (BLLF1)	This family consists of the BLLF1 viral late glycoprotein, also termed gp350/220. It is the most abundantly expressed glycoprotein in the viral envelope of the Herpesviruses and is the major antigen responsible for stimulating the production of neutralising antibodies in vivo."
566,877,Q#11 - >Cobetia_pacifica_GPM2_PhaC2,non-specific,282904,681,1000,3.47e-07,54.5372,pfam05109,Herpes_BLLF1,N,cl37540,"Herpes virus major outer envelope glycoprotein (BLLF1)	This family consists of the BLLF1 viral late glycoprotein, also termed gp350/220. It is the most abundantly expressed glycoprotein in the viral envelope of the Herpesviruses and is the major antigen responsible for stimulating the production of neutralising antibodies in vivo."
567,878,Q#11 - >Cobetia_pacifica_GPM2_PhaC2,non-specific,114270,700,867,4.21e-07,53.5132,pfam05539,Pneumo_att_G,N,cl25814,Pneumovirinae attachment membrane glycoprotein G	Pneumovirinae attachment membrane glycoprotein G.
568,880,Q#11 - >Cobetia_pacifica_GPM2_PhaC2,non-specific,407690,728,936,4.5799999999999995e-07,53.4251,pfam17823,DUF5585,C,cl39316,Family of unknown function (DUF5585)	This is a family of unknown function found in chordata.
569,881,Q#11 - >Cobetia_pacifica_GPM2_PhaC2,non-specific,369339,735,902,5.16e-07,50.9327,pfam07382,HC2, - ,cl22465,"Histone H1-like nucleoprotein HC2	This family contains the bacterial histone H1-like nucleoprotein HC2 (approximately 200 residues long), which seems to be found mostly in Chlamydia. HC2 functions in DNA condensation, although it has been suggested that it also has other roles."
570,882,Q#11 - >Cobetia_pacifica_GPM2_PhaC2,non-specific,402654,659,924,5.61e-07,53.8846,pfam11179,DUF2967,C,cl12728,Protein of unknown function (DUF2967)	This family of proteins with unknown function appears to be restricted to Drosophila.
571,883,Q#11 - >Cobetia_pacifica_GPM2_PhaC2,non-specific,282904,729,977,6.55e-07,53.3816,pfam05109,Herpes_BLLF1,NC,cl37540,"Herpes virus major outer envelope glycoprotein (BLLF1)	This family consists of the BLLF1 viral late glycoprotein, also termed gp350/220. It is the most abundantly expressed glycoprotein in the viral envelope of the Herpesviruses and is the major antigen responsible for stimulating the production of neutralising antibodies in vivo."
572,884,Q#11 - >Cobetia_pacifica_GPM2_PhaC2,non-specific,407690,757,990,8.87e-07,52.6547,pfam17823,DUF5585,C,cl39316,Family of unknown function (DUF5585)	This is a family of unknown function found in chordata.
573,886,Q#11 - >Cobetia_pacifica_GPM2_PhaC2,non-specific,399773,743,921,1.71e-06,50.6403,pfam07010,Endomucin,C,cl37749,Endomucin	This family consists of several mammalian endomucin proteins. Endomucin is an early endothelial-specific antigen that is also expressed on putative hematopoietic progenitor cells.
574,888,Q#11 - >Cobetia_pacifica_GPM2_PhaC2,non-specific,282904,694,987,2.42e-06,51.4556,pfam05109,Herpes_BLLF1,N,cl37540,"Herpes virus major outer envelope glycoprotein (BLLF1)	This family consists of the BLLF1 viral late glycoprotein, also termed gp350/220. It is the most abundantly expressed glycoprotein in the viral envelope of the Herpesviruses and is the major antigen responsible for stimulating the production of neutralising antibodies in vivo."
575,889,Q#11 - >Cobetia_pacifica_GPM2_PhaC2,non-specific,369339,670,829,2.67e-06,49.0067,pfam07382,HC2, - ,cl22465,"Histone H1-like nucleoprotein HC2	This family contains the bacterial histone H1-like nucleoprotein HC2 (approximately 200 residues long), which seems to be found mostly in Chlamydia. HC2 functions in DNA condensation, although it has been suggested that it also has other roles."
576,890,Q#11 - >Cobetia_pacifica_GPM2_PhaC2,non-specific,399773,732,893,2.88e-06,49.8699,pfam07010,Endomucin,C,cl37749,Endomucin	This family consists of several mammalian endomucin proteins. Endomucin is an early endothelial-specific antigen that is also expressed on putative hematopoietic progenitor cells.
577,891,Q#11 - >Cobetia_pacifica_GPM2_PhaC2,non-specific,406391,734,945,3.53e-06,50.7973,pfam15967,Nucleoporin_FG2,C,cl37900,"Nucleoporin FG repeated region	Nucleoporin_FG2, or nucleoporin p58/p45, is a family of chordate nucleoporins. The proteins carry many repeats of the FG sequence motif."
578,893,Q#11 - >Cobetia_pacifica_GPM2_PhaC2,non-specific,402654,710,945,6.65e-06,50.0326,pfam11179,DUF2967,C,cl12728,Protein of unknown function (DUF2967)	This family of proteins with unknown function appears to be restricted to Drosophila.
579,894,Q#11 - >Cobetia_pacifica_GPM2_PhaC2,non-specific,282904,731,968,1.15e-05,49.5296,pfam05109,Herpes_BLLF1,NC,cl37540,"Herpes virus major outer envelope glycoprotein (BLLF1)	This family consists of the BLLF1 viral late glycoprotein, also termed gp350/220. It is the most abundantly expressed glycoprotein in the viral envelope of the Herpesviruses and is the major antigen responsible for stimulating the production of neutralising antibodies in vivo."
580,895,Q#11 - >Cobetia_pacifica_GPM2_PhaC2,non-specific,405896,682,936,1.17e-05,49.321000000000005,pfam15308,CEP170_C,C,cl25909,CEP170 C-terminus	This family includes the C-terminus of centrosomal protein of 170 kDa (CEP170).
581,897,Q#11 - >Cobetia_pacifica_GPM2_PhaC2,non-specific,407229,755,933,1.2e-05,48.3093,pfam17061,PARM,C,cl37917,"PARM	Human PARM-1 is a mucin-like, androgen-regulated transmembrane protein that is present in most tissues, with high levels in the heart, kidney and placenta. It has been shown to be induced and expressed in prostate after castration and may have a role in cell proliferation and immortalisation in prostate cancer."
582,899,Q#11 - >Cobetia_pacifica_GPM2_PhaC2,non-specific,402174,665,841,1.31e-05,48.9484,pfam10428,SOG2,NC,cl25817,RAM signalling pathway protein	SOG2 proteins in Saccharomyces cerevisiae are involved in cell separation and cytokinesis.
583,901,Q#11 - >Cobetia_pacifica_GPM2_PhaC2,non-specific,407229,737,922,1.58e-05,47.9241,pfam17061,PARM,C,cl37917,"PARM	Human PARM-1 is a mucin-like, androgen-regulated transmembrane protein that is present in most tissues, with high levels in the heart, kidney and placenta. It has been shown to be induced and expressed in prostate after castration and may have a role in cell proliferation and immortalisation in prostate cancer."
584,902,Q#11 - >Cobetia_pacifica_GPM2_PhaC2,non-specific,400730,751,893,4.33e-05,47.3924,pfam08549,SWI-SNF_Ssr4,N,cl25487,Fungal domain of unknown function (DUF1750)	This is a fungal domain of unknown function.
585,904,Q#11 - >Cobetia_pacifica_GPM2_PhaC2,non-specific,402174,734,930,5.47e-05,46.6372,pfam10428,SOG2,NC,cl25817,RAM signalling pathway protein	SOG2 proteins in Saccharomyces cerevisiae are involved in cell separation and cytokinesis.
586,905,Q#11 - >Cobetia_pacifica_GPM2_PhaC2,non-specific,402954,881,978,0.000105555,45.9225,pfam11593,Med3,NC,cl26459,"Mediator complex subunit 3 fungal	Mediator is a large complex of up to 33 proteins that is conserved from plants to fungi to humans - the number and representation of individual subunits varying with species. It is arranged into four different sections, a core, a head, a tail and a kinase-activity part, and the number of subunits within each of these is what varies with species. Overall, Mediator regulates the transcriptional act…
587,907,Q#11 - >Cobetia_pacifica_GPM2_PhaC2,non-specific,402654,763,991,0.000105734,46.1807,pfam11179,DUF2967,C,cl12728,Protein of unknown function (DUF2967)	This family of proteins with unknown function appears to be restricted to Drosophila.
588,909,Q#11 - >Cobetia_pacifica_GPM2_PhaC2,non-specific,397558,668,986,0.000115722,45.82899999999999,pfam03546,Treacle,C,cl25490,Treacher Collins syndrome protein Treacle	Treacher Collins syndrome protein Treacle.
589,911,Q#11 - >Cobetia_pacifica_GPM2_PhaC2,non-specific,405955,707,960,0.000170605,45.223,pfam15374,CCDC71L,N,cl21212,"Coiled-coil domain-containing protein 71L	The protein family, Coiled-coil domain-containing protein 71L, is a domain of unknown function, which is found in eukaryotes."
590,913,Q#11 - >Cobetia_pacifica_GPM2_PhaC2,non-specific,404191,710,897,0.00031131,44.4146,pfam13254,DUF4045,N,cl38397,"Domain of unknown function (DUF4045)	This presumed domain is functionally uncharacterized. This domain family is found in bacteria and eukaryotes, and is typically between 384 and 430 amino acids in length."
591,915,Q#11 - >Cobetia_pacifica_GPM2_PhaC2,non-specific,399221,685,940,0.000344206,44.3592,pfam06075,DUF936,C,cl25811,Plant protein of unknown function (DUF936)	This family consists of several hypothetical proteins from Arabidopsis thaliana and Oryza sativa. The function of this family is unknown.
592,917,Q#11 - >Cobetia_pacifica_GPM2_PhaC2,non-specific,399773,703,853,0.000646016,42.5511,pfam07010,Endomucin,C,cl37749,Endomucin	This family consists of several mammalian endomucin proteins. Endomucin is an early endothelial-specific antigen that is also expressed on putative hematopoietic progenitor cells.
593,918,Q#11 - >Cobetia_pacifica_GPM2_PhaC2,non-specific,398885,684,891,0.000925872,41.9379,pfam05466,BASP1, - ,cl37731,Brain acid soluble protein 1 (BASP1 protein)	This family consists of several brain acid soluble protein 1 (BASP1) or neuronal axonal membrane protein NAP-22. The BASP1 is a neuron enriched Ca(2+)-dependent calmodulin-binding protein of unknown function.
594,920,Q#11 - >Cobetia_pacifica_GPM2_PhaC2,non-specific,313663,714,840,0.00136266,42.4127,pfam10479,FSA_C,N,cl28773,Fragile site-associated protein C-terminus	This is the conserved C-terminal half of the protein KIAA1109 which is the fragile site-associated protein FSA. Genome-wide-association studies showed this protein to linked to the susceptibility to coeliac disease. The protein may also be associated with polycystic kidney disease.
595,922,Q#11 - >Cobetia_pacifica_GPM2_PhaC2,non-specific,368370,731,799,0.00140485,39.8167,pfam05283,MGC-24,NC,cl27043,"Multi-glycosylated core protein 24 (MGC-24), sialomucin	This family consists of several MGC-24 (or Cd164 antigen) proteins from eukaryotic organisms. MGC-24/CD164 is a sialomucin expressed in many normal and cancerous tissues. In humans, soluble and transmembrane forms of MGC-24 are produced by alternative splicing."
596,924,Q#11 - >Cobetia_pacifica_GPM2_PhaC2,non-specific,369990,746,877,0.00160828,41.7711,pfam08601,PAP1,C,cl25818,"Transcription factor PAP1	The transcription factor Pap1 regulates antioxidant-gene transcription in response to H2O2. This region is cysteine rich. Alkylation of cysteine residues following treatment with a cysteine alkylating agent can mask the accessibility of the nuclear exporter Crm1, triggering nuclear accumulation and Pap1 dependent transcriptional expression."
597,926,Q#11 - >Cobetia_pacifica_GPM2_PhaC2,non-specific,402088,728,869,0.00163365,41.9388,pfam10310,DUF5427,C,cl24229,"Family of unknown function (DUF5427)	This is a domain of unknown function. Family members found in Saccharomyces cerevisiae, are synthetic lethal with genes involved in maintenance of telomere capping. However, experimental evidence is yet to verify the exact function of family members and the domain."
598,928,Q#11 - >Cobetia_pacifica_GPM2_PhaC2,non-specific,402174,685,799,0.00164702,42.0148,pfam10428,SOG2,NC,cl25817,RAM signalling pathway protein	SOG2 proteins in Saccharomyces cerevisiae are involved in cell separation and cytokinesis.
599,929,Q#11 - >Cobetia_pacifica_GPM2_PhaC2,non-specific,282904,738,926,0.00169963,42.2108,pfam05109,Herpes_BLLF1,NC,cl37540,"Herpes virus major outer envelope glycoprotein (BLLF1)	This family consists of the BLLF1 viral late glycoprotein, also termed gp350/220. It is the most abundantly expressed glycoprotein in the viral envelope of the Herpesviruses and is the major antigen responsible for stimulating the production of neutralising antibodies in vivo."
600,930,Q#11 - >Cobetia_pacifica_GPM2_PhaC2,non-specific,399221,644,927,0.00174993,42.048,pfam06075,DUF936,N,cl25811,Plant protein of unknown function (DUF936)	This family consists of several hypothetical proteins from Arabidopsis thaliana and Oryza sativa. The function of this family is unknown.
601,931,Q#11 - >Cobetia_pacifica_GPM2_PhaC2,non-specific,407690,659,921,0.00186703,41.8691,pfam17823,DUF5585,N,cl39316,Family of unknown function (DUF5585)	This is a family of unknown function found in chordata.
602,932,Q#11 - >Cobetia_pacifica_GPM2_PhaC2,non-specific,406391,775,1001,0.00204951,41.9377,pfam15967,Nucleoporin_FG2,C,cl37900,"Nucleoporin FG repeated region	Nucleoporin_FG2, or nucleoporin p58/p45, is a family of chordate nucleoporins. The proteins carry many repeats of the FG sequence motif."
603,934,Q#11 - >Cobetia_pacifica_GPM2_PhaC2,non-specific,284327,684,910,0.00252158,41.4514,pfam06873,SerH,N,cl25786,Cell surface immobilisation antigen SerH	This family consists of several cell surface immobilisation antigen SerH proteins which seem to be specific to Tetrahymena thermophila. The SerH locus of Tetrahymena thermophila is one of several paralogous loci with genes encoding variants of the major cell surface protein known as the immobilisation antigen (i-ag).
604,936,Q#11 - >Cobetia_pacifica_GPM2_PhaC2,non-specific,254188,645,773,0.00253578,41.2512,pfam07404,TEBP_beta,N,cl06441,"Telomere-binding protein beta subunit (TEBP beta)	This family consists of several telomere-binding protein beta subunits which appear to be specific to the family Oxytrichidae. Telomeres are specialized protein-DNA complexes that compose the ends of eukaryotic chromosomes. Telomeres protect chromosome termini from degradation and recombination and act together with telomerase to ensure complete genome replication. TEBP beta forms a complex with …
605,938,Q#11 - >Cobetia_pacifica_GPM2_PhaC2,non-specific,399773,686,859,0.00275167,40.6252,pfam07010,Endomucin,C,cl37749,Endomucin	This family consists of several mammalian endomucin proteins. Endomucin is an early endothelial-specific antigen that is also expressed on putative hematopoietic progenitor cells.
606,939,Q#11 - >Cobetia_pacifica_GPM2_PhaC2,non-specific,369339,793,970,0.00333555,39.7619,pfam07382,HC2, - ,cl22465,"Histone H1-like nucleoprotein HC2	This family contains the bacterial histone H1-like nucleoprotein HC2 (approximately 200 residues long), which seems to be found mostly in Chlamydia. HC2 functions in DNA condensation, although it has been suggested that it also has other roles."
607,941,Q#11 - >Cobetia_pacifica_GPM2_PhaC2,non-specific,284327,741,949,0.00356119,41.0662,pfam06873,SerH,N,cl25786,Cell surface immobilisation antigen SerH	This family consists of several cell surface immobilisation antigen SerH proteins which seem to be specific to Tetrahymena thermophila. The SerH locus of Tetrahymena thermophila is one of several paralogous loci with genes encoding variants of the major cell surface protein known as the immobilisation antigen (i-ag).
608,942,Q#11 - >Cobetia_pacifica_GPM2_PhaC2,non-specific,369971,707,892,0.00361352,40.9696,pfam08580,KAR9,N,cl25816,"Yeast cortical protein KAR9	The KAR9 protein in Saccharomyces cerevisiae is a cytoskeletal protein required for karyogamy, correct positioning of the mitotic spindle and for orientation of cytoplasmic microtubules. KAR9 localizes at the shmoo tip in mating cells and at the tip of the growing bud in anaphase."
609,944,Q#11 - >Cobetia_pacifica_GPM2_PhaC2,non-specific,373822,708,853,0.00410588,40.8799,pfam15402,Spc7_N,N,cl25815,N-terminus of kinetochore NMS complex subunit Spc7	N-terminus of kinetochore NMS complex subunit Spc7.
610,946,Q#11 - >Cobetia_pacifica_GPM2_PhaC2,non-specific,284603,674,812,0.00520751,40.8322,pfam07218,RAP1,C,cl25626,Rhoptry-associated protein 1 (RAP-1)	This family consists of several rhoptry-associated protein 1 (RAP-1) sequences which appear to be specific to Plasmodium falciparum.
611,948,Q#11 - >Cobetia_pacifica_GPM2_PhaC2,non-specific,397558,668,995,0.00525674,40.4362,pfam03546,Treacle,N,cl25490,Treacher Collins syndrome protein Treacle	Treacher Collins syndrome protein Treacle.
612,949,Q#11 - >Cobetia_pacifica_GPM2_PhaC2,non-specific,404191,685,937,0.00533604,40.1774,pfam13254,DUF4045, - ,cl38397,"Domain of unknown function (DUF4045)	This presumed domain is functionally uncharacterized. This domain family is found in bacteria and eukaryotes, and is typically between 384 and 430 amino acids in length."
613,950,Q#11 - >Cobetia_pacifica_GPM2_PhaC2,non-specific,371558,659,995,0.00561082,40.3398,pfam11489,Aim21,N,cl37816,Altered inheritance of mitochondria protein 21	This is a family of proteins conserved in yeasts. Saccharomyces cerevisiae Aim21 may be involved in mitochondrial migration along actin filament. It may also interact with ribosomes.
614,952,Q#11 - >Cobetia_pacifica_GPM2_PhaC2,non-specific,405896,703,979,0.0062992,40.4614,pfam15308,CEP170_C,C,cl25909,CEP170 C-terminus	This family includes the C-terminus of centrosomal protein of 170 kDa (CEP170).
615,954,Q#11 - >Cobetia_pacifica_GPM2_PhaC2,non-specific,406265,627,826,0.0070459,40.5533,pfam15782,GREB1,NC,cl25819,Gene regulated by oestrogen in breast cancer	GREB1 (gene regulated by estrogen in breast cancer 1) was first identified as an oestrogen-regulated gene expressed in breast cancer. Its exact function is not known but its expression is regulated by the coordinated binding of oestrogen-receptors to distal sites interacting with Pol II to activate gene transcription from core promoters located at a considerable distance from the greb1 gene.
616,956,Q#11 - >Cobetia_pacifica_GPM2_PhaC2,non-specific,405896,625,872,0.00720006,40.0762,pfam15308,CEP170_C,NC,cl25909,CEP170 C-terminus	This family includes the C-terminus of centrosomal protein of 170 kDa (CEP170).
617,957,Q#11 - >Cobetia_pacifica_GPM2_PhaC2,non-specific,114270,733,903,0.00797292,39.646,pfam05539,Pneumo_att_G,NC,cl25814,Pneumovirinae attachment membrane glycoprotein G	Pneumovirinae attachment membrane glycoprotein G.
618,958,Q#11 - >Cobetia_pacifica_GPM2_PhaC2,non-specific,402225,717,841,0.00894603,38.7405,pfam10500,SR-25,C,cl26281,"Nuclear RNA-splicing-associated protein	SR-25, otherwise known as ADP-ribosylation factor-like factor 6-interacting protein 4, is expressed in virtually all tissues. At the N-terminus there is a repeat of serine-arginine (SR repeat), and towards the middle of the protein there are clusters of both serines and of basic amino acids. The presence of many nuclear localization signals strongly implies that this is a nuclear protein that may…
619,960,Q#11 - >Cobetia_pacifica_GPM2_PhaC2,non-specific,402088,761,885,0.00999658,39.6276,pfam10310,DUF5427,C,cl24229,"Family of unknown function (DUF5427)	This is a domain of unknown function. Family members found in Saccharomyces cerevisiae, are synthetic lethal with genes involved in maintenance of telomere capping. However, experimental evidence is yet to verify the exact function of family members and the domain."
620,965,Q#12 - >Cobetia_sp._QF1_PhaC2,non-specific,369339,671,836,3.79e-11,62.8738,pfam07382,HC2, - ,cl22465,"Histone H1-like nucleoprotein HC2	This family contains the bacterial histone H1-like nucleoprotein HC2 (approximately 200 residues long), which seems to be found mostly in Chlamydia. HC2 functions in DNA condensation, although it has been suggested that it also has other roles."
621,967,Q#12 - >Cobetia_sp._QF1_PhaC2,non-specific,369339,706,879,3.5000000000000003e-10,60.1774,pfam07382,HC2, - ,cl22465,"Histone H1-like nucleoprotein HC2	This family contains the bacterial histone H1-like nucleoprotein HC2 (approximately 200 residues long), which seems to be found mostly in Chlamydia. HC2 functions in DNA condensation, although it has been suggested that it also has other roles."
622,968,Q#12 - >Cobetia_sp._QF1_PhaC2,non-specific,407690,644,848,1.69e-08,58.0475,pfam17823,DUF5585,C,cl39316,Family of unknown function (DUF5585)	This is a family of unknown function found in chordata.
623,970,Q#12 - >Cobetia_sp._QF1_PhaC2,non-specific,369339,684,856,1.91e-08,55.1699,pfam07382,HC2, - ,cl22465,"Histone H1-like nucleoprotein HC2	This family contains the bacterial histone H1-like nucleoprotein HC2 (approximately 200 residues long), which seems to be found mostly in Chlamydia. HC2 functions in DNA condensation, although it has been suggested that it also has other roles."
624,971,Q#12 - >Cobetia_sp._QF1_PhaC2,non-specific,402654,661,884,1.98e-06,51.5734,pfam11179,DUF2967,C,cl12728,Protein of unknown function (DUF2967)	This family of proteins with unknown function appears to be restricted to Drosophila.
625,973,Q#12 - >Cobetia_sp._QF1_PhaC2,non-specific,282904,655,879,1.85e-05,48.373999999999995,pfam05109,Herpes_BLLF1,N,cl37540,"Herpes virus major outer envelope glycoprotein (BLLF1)	This family consists of the BLLF1 viral late glycoprotein, also termed gp350/220. It is the most abundantly expressed glycoprotein in the viral envelope of the Herpesviruses and is the major antigen responsible for stimulating the production of neutralising antibodies in vivo."
626,975,Q#12 - >Cobetia_sp._QF1_PhaC2,non-specific,282904,672,878,2.68e-05,47.9888,pfam05109,Herpes_BLLF1,NC,cl37540,"Herpes virus major outer envelope glycoprotein (BLLF1)	This family consists of the BLLF1 viral late glycoprotein, also termed gp350/220. It is the most abundantly expressed glycoprotein in the viral envelope of the Herpesviruses and is the major antigen responsible for stimulating the production of neutralising antibodies in vivo."
627,976,Q#12 - >Cobetia_sp._QF1_PhaC2,non-specific,282904,653,853,5.18e-05,47.2184,pfam05109,Herpes_BLLF1,NC,cl37540,"Herpes virus major outer envelope glycoprotein (BLLF1)	This family consists of the BLLF1 viral late glycoprotein, also termed gp350/220. It is the most abundantly expressed glycoprotein in the viral envelope of the Herpesviruses and is the major antigen responsible for stimulating the production of neutralising antibodies in vivo."
628,977,Q#12 - >Cobetia_sp._QF1_PhaC2,non-specific,405896,672,845,5.429999999999999e-05,47.0098,pfam15308,CEP170_C,NC,cl25909,CEP170 C-terminus	This family includes the C-terminus of centrosomal protein of 170 kDa (CEP170).
629,979,Q#12 - >Cobetia_sp._QF1_PhaC2,non-specific,407690,695,851,0.00010902700000000001,45.7211,pfam17823,DUF5585,C,cl39316,Family of unknown function (DUF5585)	This is a family of unknown function found in chordata.
630,980,Q#12 - >Cobetia_sp._QF1_PhaC2,non-specific,282904,674,859,0.000135928,45.6776,pfam05109,Herpes_BLLF1,NC,cl37540,"Herpes virus major outer envelope glycoprotein (BLLF1)	This family consists of the BLLF1 viral late glycoprotein, also termed gp350/220. It is the most abundantly expressed glycoprotein in the viral envelope of the Herpesviruses and is the major antigen responsible for stimulating the production of neutralising antibodies in vivo."
631,981,Q#12 - >Cobetia_sp._QF1_PhaC2,non-specific,370537,743,881,0.000160911,45.1957,pfam09507,CDC27,NC,cl25760,"DNA polymerase subunit Cdc27	This protein forms the C subunit of DNA polymerase delta. It carries the essential residues for binding to the Pol1 subunit of polymerase alpha, from residues 293-332, which are characterized by the motif D--G--VT, referred to as the DPIM motif. The first 160 residues of the protein form the minimal domain for binding to the B subunit, Cdc1, of polymerase delta, the final 10 C-terminal residues, …
632,983,Q#12 - >Cobetia_sp._QF1_PhaC2,non-specific,370537,706,873,0.00017339700000000002,44.8105,pfam09507,CDC27,NC,cl25760,"DNA polymerase subunit Cdc27	This protein forms the C subunit of DNA polymerase delta. It carries the essential residues for binding to the Pol1 subunit of polymerase alpha, from residues 293-332, which are characterized by the motif D--G--VT, referred to as the DPIM motif. The first 160 residues of the protein form the minimal domain for binding to the B subunit, Cdc1, of polymerase delta, the final 10 C-terminal residues, …
633,984,Q#12 - >Cobetia_sp._QF1_PhaC2,non-specific,398885,674,856,0.000401775,42.7083,pfam05466,BASP1, - ,cl37731,Brain acid soluble protein 1 (BASP1 protein)	This family consists of several brain acid soluble protein 1 (BASP1) or neuronal axonal membrane protein NAP-22. The BASP1 is a neuron enriched Ca(2+)-dependent calmodulin-binding protein of unknown function.
634,986,Q#12 - >Cobetia_sp._QF1_PhaC2,non-specific,402174,660,834,0.0005943669999999999,43.1704,pfam10428,SOG2,NC,cl25817,RAM signalling pathway protein	SOG2 proteins in Saccharomyces cerevisiae are involved in cell separation and cytokinesis.
635,988,Q#12 - >Cobetia_sp._QF1_PhaC2,non-specific,398885,649,824,0.00100735,41.5527,pfam05466,BASP1,N,cl37731,Brain acid soluble protein 1 (BASP1 protein)	This family consists of several brain acid soluble protein 1 (BASP1) or neuronal axonal membrane protein NAP-22. The BASP1 is a neuron enriched Ca(2+)-dependent calmodulin-binding protein of unknown function.
636,989,Q#12 - >Cobetia_sp._QF1_PhaC2,non-specific,407690,691,884,0.00129873,42.2543,pfam17823,DUF5585,C,cl39316,Family of unknown function (DUF5585)	This is a family of unknown function found in chordata.
637,990,Q#12 - >Cobetia_sp._QF1_PhaC2,non-specific,369339,742,883,0.00202686,40.1471,pfam07382,HC2, - ,cl22465,"Histone H1-like nucleoprotein HC2	This family contains the bacterial histone H1-like nucleoprotein HC2 (approximately 200 residues long), which seems to be found mostly in Chlamydia. HC2 functions in DNA condensation, although it has been suggested that it also has other roles."
638,991,Q#12 - >Cobetia_sp._QF1_PhaC2,non-specific,399773,673,831,0.00307961,40.24,pfam07010,Endomucin,C,cl37749,Endomucin	This family consists of several mammalian endomucin proteins. Endomucin is an early endothelial-specific antigen that is also expressed on putative hematopoietic progenitor cells.
639,993,Q#12 - >Cobetia_sp._QF1_PhaC2,non-specific,405896,672,817,0.00364477,40.8466,pfam15308,CEP170_C,NC,cl25909,CEP170 C-terminus	This family includes the C-terminus of centrosomal protein of 170 kDa (CEP170).
640,994,Q#12 - >Cobetia_sp._QF1_PhaC2,non-specific,397558,671,882,0.00387811,40.8214,pfam03546,Treacle,N,cl25490,Treacher Collins syndrome protein Treacle	Treacher Collins syndrome protein Treacle.
641,996,Q#12 - >Cobetia_sp._QF1_PhaC2,non-specific,369339,648,795,0.00525775,38.9915,pfam07382,HC2,N,cl22465,"Histone H1-like nucleoprotein HC2	This family contains the bacterial histone H1-like nucleoprotein HC2 (approximately 200 residues long), which seems to be found mostly in Chlamydia. HC2 functions in DNA condensation, although it has been suggested that it also has other roles."
642,997,Q#12 - >Cobetia_sp._QF1_PhaC2,non-specific,282904,653,884,0.00551955,40.2848,pfam05109,Herpes_BLLF1,N,cl37540,"Herpes virus major outer envelope glycoprotein (BLLF1)	This family consists of the BLLF1 viral late glycoprotein, also termed gp350/220. It is the most abundantly expressed glycoprotein in the viral envelope of the Herpesviruses and is the major antigen responsible for stimulating the production of neutralising antibodies in vivo."
643,998,Q#12 - >Cobetia_sp._QF1_PhaC2,non-specific,402954,758,857,0.00569917,40.1445,pfam11593,Med3,NC,cl26459,"Mediator complex subunit 3 fungal	Mediator is a large complex of up to 33 proteins that is conserved from plants to fungi to humans - the number and representation of individual subunits varying with species. It is arranged into four different sections, a core, a head, a tail and a kinase-activity part, and the number of subunits within each of these is what varies with species. Overall, Mediator regulates the transcriptional act…
644,1002,Q#12 - >Cobetia_sp._QF1_PhaC2,non-specific,399773,747,884,0.00666812,39.4696,pfam07010,Endomucin,C,cl37749,Endomucin	This family consists of several mammalian endomucin proteins. Endomucin is an early endothelial-specific antigen that is also expressed on putative hematopoietic progenitor cells.
645,1003,Q#12 - >Cobetia_sp._QF1_PhaC2,non-specific,402654,662,824,0.00843729,40.0175,pfam11179,DUF2967,C,cl12728,Protein of unknown function (DUF2967)	This family of proteins with unknown function appears to be restricted to Drosophila.
646,1008,Q#13 - >Cobetia_sp._UCD-24C_PhaC2,non-specific,402654,695,921,4.09e-12,70.4482,pfam11179,DUF2967,C,cl12728,Protein of unknown function (DUF2967)	This family of proteins with unknown function appears to be restricted to Drosophila.
647,1010,Q#13 - >Cobetia_sp._UCD-24C_PhaC2,non-specific,282904,661,977,2.7699999999999997e-10,64.5524,pfam05109,Herpes_BLLF1,N,cl37540,"Herpes virus major outer envelope glycoprotein (BLLF1)	This family consists of the BLLF1 viral late glycoprotein, also termed gp350/220. It is the most abundantly expressed glycoprotein in the viral envelope of the Herpesviruses and is the major antigen responsible for stimulating the production of neutralising antibodies in vivo."
648,1012,Q#13 - >Cobetia_sp._UCD-24C_PhaC2,non-specific,407690,670,917,2.93e-10,63.8255,pfam17823,DUF5585,C,cl39316,Family of unknown function (DUF5585)	This is a family of unknown function found in chordata.
649,1014,Q#13 - >Cobetia_sp._UCD-24C_PhaC2,non-specific,399773,752,917,4.01e-09,58.3443,pfam07010,Endomucin,C,cl37749,Endomucin	This family consists of several mammalian endomucin proteins. Endomucin is an early endothelial-specific antigen that is also expressed on putative hematopoietic progenitor cells.
650,1016,Q#13 - >Cobetia_sp._UCD-24C_PhaC2,non-specific,282904,684,969,1.27e-08,59.1596,pfam05109,Herpes_BLLF1,N,cl37540,"Herpes virus major outer envelope glycoprotein (BLLF1)	This family consists of the BLLF1 viral late glycoprotein, also termed gp350/220. It is the most abundantly expressed glycoprotein in the viral envelope of the Herpesviruses and is the major antigen responsible for stimulating the production of neutralising antibodies in vivo."
651,1017,Q#13 - >Cobetia_sp._UCD-24C_PhaC2,non-specific,369339,695,869,2.2400000000000002e-08,55.1699,pfam07382,HC2, - ,cl22465,"Histone H1-like nucleoprotein HC2	This family contains the bacterial histone H1-like nucleoprotein HC2 (approximately 200 residues long), which seems to be found mostly in Chlamydia. HC2 functions in DNA condensation, although it has been suggested that it also has other roles."
652,1019,Q#13 - >Cobetia_sp._UCD-24C_PhaC2,non-specific,282904,656,942,3.7e-08,57.6188,pfam05109,Herpes_BLLF1,N,cl37540,"Herpes virus major outer envelope glycoprotein (BLLF1)	This family consists of the BLLF1 viral late glycoprotein, also termed gp350/220. It is the most abundantly expressed glycoprotein in the viral envelope of the Herpesviruses and is the major antigen responsible for stimulating the production of neutralising antibodies in vivo."
653,1020,Q#13 - >Cobetia_sp._UCD-24C_PhaC2,non-specific,407690,668,932,1.11e-07,55.3511,pfam17823,DUF5585,C,cl39316,Family of unknown function (DUF5585)	This is a family of unknown function found in chordata.
654,1021,Q#13 - >Cobetia_sp._UCD-24C_PhaC2,non-specific,407690,643,959,1.1900000000000001e-07,55.3511,pfam17823,DUF5585,C,cl39316,Family of unknown function (DUF5585)	This is a family of unknown function found in chordata.
655,1022,Q#13 - >Cobetia_sp._UCD-24C_PhaC2,non-specific,282904,664,933,2.58e-07,54.5372,pfam05109,Herpes_BLLF1,N,cl37540,"Herpes virus major outer envelope glycoprotein (BLLF1)	This family consists of the BLLF1 viral late glycoprotein, also termed gp350/220. It is the most abundantly expressed glycoprotein in the viral envelope of the Herpesviruses and is the major antigen responsible for stimulating the production of neutralising antibodies in vivo."
656,1023,Q#13 - >Cobetia_sp._UCD-24C_PhaC2,non-specific,405896,684,942,3.07e-07,54.3286,pfam15308,CEP170_C,C,cl25909,CEP170 C-terminus	This family includes the C-terminus of centrosomal protein of 170 kDa (CEP170).
657,1025,Q#13 - >Cobetia_sp._UCD-24C_PhaC2,non-specific,402174,738,921,3.7700000000000005e-07,53.5708,pfam10428,SOG2,NC,cl25817,RAM signalling pathway protein	SOG2 proteins in Saccharomyces cerevisiae are involved in cell separation and cytokinesis.
658,1027,Q#13 - >Cobetia_sp._UCD-24C_PhaC2,non-specific,402654,748,974,4.05e-07,54.2698,pfam11179,DUF2967,C,cl12728,Protein of unknown function (DUF2967)	This family of proteins with unknown function appears to be restricted to Drosophila.
659,1028,Q#13 - >Cobetia_sp._UCD-24C_PhaC2,non-specific,114270,736,934,4.35e-07,53.5132,pfam05539,Pneumo_att_G,N,cl25814,Pneumovirinae attachment membrane glycoprotein G	Pneumovirinae attachment membrane glycoprotein G.
660,1030,Q#13 - >Cobetia_sp._UCD-24C_PhaC2,non-specific,399773,768,929,5.16e-07,52.1811,pfam07010,Endomucin,C,cl37749,Endomucin	This family consists of several mammalian endomucin proteins. Endomucin is an early endothelial-specific antigen that is also expressed on putative hematopoietic progenitor cells.
661,1031,Q#13 - >Cobetia_sp._UCD-24C_PhaC2,non-specific,369339,727,893,1.26e-06,49.7771,pfam07382,HC2, - ,cl22465,"Histone H1-like nucleoprotein HC2	This family contains the bacterial histone H1-like nucleoprotein HC2 (approximately 200 residues long), which seems to be found mostly in Chlamydia. HC2 functions in DNA condensation, although it has been suggested that it also has other roles."
662,1032,Q#13 - >Cobetia_sp._UCD-24C_PhaC2,non-specific,405896,758,934,1.47e-06,52.0174,pfam15308,CEP170_C,C,cl25909,CEP170 C-terminus	This family includes the C-terminus of centrosomal protein of 170 kDa (CEP170).
663,1033,Q#13 - >Cobetia_sp._UCD-24C_PhaC2,non-specific,407229,754,932,4.3e-06,49.4649,pfam17061,PARM,C,cl37917,"PARM	Human PARM-1 is a mucin-like, androgen-regulated transmembrane protein that is present in most tissues, with high levels in the heart, kidney and placenta. It has been shown to be induced and expressed in prostate after castration and may have a role in cell proliferation and immortalisation in prostate cancer."
664,1035,Q#13 - >Cobetia_sp._UCD-24C_PhaC2,non-specific,406391,739,965,5.19e-06,50.4121,pfam15967,Nucleoporin_FG2,C,cl37900,"Nucleoporin FG repeated region	Nucleoporin_FG2, or nucleoporin p58/p45, is a family of chordate nucleoporins. The proteins carry many repeats of the FG sequence motif."
665,1037,Q#13 - >Cobetia_sp._UCD-24C_PhaC2,non-specific,282904,687,932,6.73e-06,49.9148,pfam05109,Herpes_BLLF1,NC,cl37540,"Herpes virus major outer envelope glycoprotein (BLLF1)	This family consists of the BLLF1 viral late glycoprotein, also termed gp350/220. It is the most abundantly expressed glycoprotein in the viral envelope of the Herpesviruses and is the major antigen responsible for stimulating the production of neutralising antibodies in vivo."
666,1038,Q#13 - >Cobetia_sp._UCD-24C_PhaC2,non-specific,405955,713,976,7.11e-06,49.4602,pfam15374,CCDC71L, - ,cl21212,"Coiled-coil domain-containing protein 71L	The protein family, Coiled-coil domain-containing protein 71L, is a domain of unknown function, which is found in eukaryotes."
667,1040,Q#13 - >Cobetia_sp._UCD-24C_PhaC2,non-specific,399773,682,851,7.6e-06,48.7143,pfam07010,Endomucin,C,cl37749,Endomucin	This family consists of several mammalian endomucin proteins. Endomucin is an early endothelial-specific antigen that is also expressed on putative hematopoietic progenitor cells.
668,1041,Q#13 - >Cobetia_sp._UCD-24C_PhaC2,non-specific,407690,687,919,1.04e-05,49.1879,pfam17823,DUF5585,NC,cl39316,Family of unknown function (DUF5585)	This is a family of unknown function found in chordata.
669,1042,Q#13 - >Cobetia_sp._UCD-24C_PhaC2,non-specific,405896,685,888,1.1599999999999999e-05,49.321000000000005,pfam15308,CEP170_C,NC,cl25909,CEP170 C-terminus	This family includes the C-terminus of centrosomal protein of 170 kDa (CEP170).
670,1043,Q#13 - >Cobetia_sp._UCD-24C_PhaC2,non-specific,399221,674,952,1.4099999999999999e-05,48.9816,pfam06075,DUF936,NC,cl25811,Plant protein of unknown function (DUF936)	This family consists of several hypothetical proteins from Arabidopsis thaliana and Oryza sativa. The function of this family is unknown.
671,1045,Q#13 - >Cobetia_sp._UCD-24C_PhaC2,non-specific,402174,774,933,1.5399999999999998e-05,48.5632,pfam10428,SOG2,NC,cl25817,RAM signalling pathway protein	SOG2 proteins in Saccharomyces cerevisiae are involved in cell separation and cytokinesis.
672,1046,Q#13 - >Cobetia_sp._UCD-24C_PhaC2,non-specific,403915,767,895,1.7199999999999998e-05,46.3249,pfam12855,Ecl1, - ,cl15121,"Life-span regulatory factor	This family is involved in the chronological life-span of S. cerevisiae. Over-expression leads to an extended viability of wild-type strains, indicating a role in regulation."
673,1048,Q#13 - >Cobetia_sp._UCD-24C_PhaC2,non-specific,284327,659,927,1.84e-05,47.9998,pfam06873,SerH,N,cl25786,Cell surface immobilisation antigen SerH	This family consists of several cell surface immobilisation antigen SerH proteins which seem to be specific to Tetrahymena thermophila. The SerH locus of Tetrahymena thermophila is one of several paralogous loci with genes encoding variants of the major cell surface protein known as the immobilisation antigen (i-ag).
674,1050,Q#13 - >Cobetia_sp._UCD-24C_PhaC2,non-specific,399773,726,886,2.24e-05,47.1735,pfam07010,Endomucin,C,cl37749,Endomucin	This family consists of several mammalian endomucin proteins. Endomucin is an early endothelial-specific antigen that is also expressed on putative hematopoietic progenitor cells.
675,1051,Q#13 - >Cobetia_sp._UCD-24C_PhaC2,non-specific,282904,735,938,2.37e-05,48.373999999999995,pfam05109,Herpes_BLLF1,NC,cl37540,"Herpes virus major outer envelope glycoprotein (BLLF1)	This family consists of the BLLF1 viral late glycoprotein, also termed gp350/220. It is the most abundantly expressed glycoprotein in the viral envelope of the Herpesviruses and is the major antigen responsible for stimulating the production of neutralising antibodies in vivo."
676,1052,Q#13 - >Cobetia_sp._UCD-24C_PhaC2,non-specific,313663,722,851,2.98e-05,47.8055,pfam10479,FSA_C,N,cl28773,Fragile site-associated protein C-terminus	This is the conserved C-terminal half of the protein KIAA1109 which is the fragile site-associated protein FSA. Genome-wide-association studies showed this protein to linked to the susceptibility to coeliac disease. The protein may also be associated with polycystic kidney disease.
677,1054,Q#13 - >Cobetia_sp._UCD-24C_PhaC2,non-specific,114270,717,864,3.2500000000000004e-05,47.35,pfam05539,Pneumo_att_G,NC,cl25814,Pneumovirinae attachment membrane glycoprotein G	Pneumovirinae attachment membrane glycoprotein G.
678,1055,Q#13 - >Cobetia_sp._UCD-24C_PhaC2,non-specific,369339,686,841,3.5e-05,45.5399,pfam07382,HC2, - ,cl22465,"Histone H1-like nucleoprotein HC2	This family contains the bacterial histone H1-like nucleoprotein HC2 (approximately 200 residues long), which seems to be found mostly in Chlamydia. HC2 functions in DNA condensation, although it has been suggested that it also has other roles."
679,1056,Q#13 - >Cobetia_sp._UCD-24C_PhaC2,non-specific,407690,660,933,3.71e-05,47.2619,pfam17823,DUF5585,N,cl39316,Family of unknown function (DUF5585)	This is a family of unknown function found in chordata.
680,1057,Q#13 - >Cobetia_sp._UCD-24C_PhaC2,non-specific,401607,742,894,0.00010611,45.99,pfam09726,Macoilin,NC,cl25928,"Macoilin family	The Macoilin proteins has an N-terminal portion that is composed of 5 trasnmembrane helices, followed by a C-terminal coiled-coil region. Macoilin is a highly conserved protein present in eukaryotes. Macoilin appears to be found in the ER and be involved in the function of neurons."
681,1059,Q#13 - >Cobetia_sp._UCD-24C_PhaC2,non-specific,401607,764,938,0.000193512,45.2196,pfam09726,Macoilin,NC,cl25928,"Macoilin family	The Macoilin proteins has an N-terminal portion that is composed of 5 trasnmembrane helices, followed by a C-terminal coiled-coil region. Macoilin is a highly conserved protein present in eukaryotes. Macoilin appears to be found in the ER and be involved in the function of neurons."
682,1060,Q#13 - >Cobetia_sp._UCD-24C_PhaC2,non-specific,284327,706,920,0.00021904900000000002,44.9182,pfam06873,SerH,NC,cl25786,Cell surface immobilisation antigen SerH	This family consists of several cell surface immobilisation antigen SerH proteins which seem to be specific to Tetrahymena thermophila. The SerH locus of Tetrahymena thermophila is one of several paralogous loci with genes encoding variants of the major cell surface protein known as the immobilisation antigen (i-ag).
683,1061,Q#13 - >Cobetia_sp._UCD-24C_PhaC2,non-specific,114270,713,898,0.00034284800000000004,44.2684,pfam05539,Pneumo_att_G,N,cl25814,Pneumovirinae attachment membrane glycoprotein G	Pneumovirinae attachment membrane glycoprotein G.
684,1062,Q#13 - >Cobetia_sp._UCD-24C_PhaC2,non-specific,369971,689,917,0.000410802,44.0512,pfam08580,KAR9,N,cl25816,"Yeast cortical protein KAR9	The KAR9 protein in Saccharomyces cerevisiae is a cytoskeletal protein required for karyogamy, correct positioning of the mitotic spindle and for orientation of cytoplasmic microtubules. KAR9 localizes at the shmoo tip in mating cells and at the tip of the growing bud in anaphase."
685,1064,Q#13 - >Cobetia_sp._UCD-24C_PhaC2,non-specific,369990,766,922,0.000411535,43.6971,pfam08601,PAP1,C,cl25818,"Transcription factor PAP1	The transcription factor Pap1 regulates antioxidant-gene transcription in response to H2O2. This region is cysteine rich. Alkylation of cysteine residues following treatment with a cysteine alkylating agent can mask the accessibility of the nuclear exporter Crm1, triggering nuclear accumulation and Pap1 dependent transcriptional expression."
686,1066,Q#13 - >Cobetia_sp._UCD-24C_PhaC2,non-specific,114270,806,952,0.000441097,43.8832,pfam05539,Pneumo_att_G,NC,cl25814,Pneumovirinae attachment membrane glycoprotein G	Pneumovirinae attachment membrane glycoprotein G.
687,1067,Q#13 - >Cobetia_sp._UCD-24C_PhaC2,non-specific,369339,749,923,0.000587186,42.0731,pfam07382,HC2, - ,cl22465,"Histone H1-like nucleoprotein HC2	This family contains the bacterial histone H1-like nucleoprotein HC2 (approximately 200 residues long), which seems to be found mostly in Chlamydia. HC2 functions in DNA condensation, although it has been suggested that it also has other roles."
688,1068,Q#13 - >Cobetia_sp._UCD-24C_PhaC2,non-specific,369971,706,941,0.0006533019999999999,43.666000000000004,pfam08580,KAR9,N,cl25816,"Yeast cortical protein KAR9	The KAR9 protein in Saccharomyces cerevisiae is a cytoskeletal protein required for karyogamy, correct positioning of the mitotic spindle and for orientation of cytoplasmic microtubules. KAR9 localizes at the shmoo tip in mating cells and at the tip of the growing bud in anaphase."
689,1069,Q#13 - >Cobetia_sp._UCD-24C_PhaC2,non-specific,397558,661,977,0.000677813,43.5178,pfam03546,Treacle,N,cl25490,Treacher Collins syndrome protein Treacle	Treacher Collins syndrome protein Treacle.
690,1071,Q#13 - >Cobetia_sp._UCD-24C_PhaC2,non-specific,313663,809,927,0.000731966,43.5683,pfam10479,FSA_C,N,cl28773,Fragile site-associated protein C-terminus	This is the conserved C-terminal half of the protein KIAA1109 which is the fragile site-associated protein FSA. Genome-wide-association studies showed this protein to linked to the susceptibility to coeliac disease. The protein may also be associated with polycystic kidney disease.
691,1072,Q#13 - >Cobetia_sp._UCD-24C_PhaC2,non-specific,369971,753,941,0.000759091,43.2808,pfam08580,KAR9,N,cl25816,"Yeast cortical protein KAR9	The KAR9 protein in Saccharomyces cerevisiae is a cytoskeletal protein required for karyogamy, correct positioning of the mitotic spindle and for orientation of cytoplasmic microtubules. KAR9 localizes at the shmoo tip in mating cells and at the tip of the growing bud in anaphase."
692,1073,Q#13 - >Cobetia_sp._UCD-24C_PhaC2,non-specific,282904,665,904,0.0008291780000000001,43.3664,pfam05109,Herpes_BLLF1,N,cl37540,"Herpes virus major outer envelope glycoprotein (BLLF1)	This family consists of the BLLF1 viral late glycoprotein, also termed gp350/220. It is the most abundantly expressed glycoprotein in the viral envelope of the Herpesviruses and is the major antigen responsible for stimulating the production of neutralising antibodies in vivo."
693,1074,Q#13 - >Cobetia_sp._UCD-24C_PhaC2,non-specific,402174,681,842,0.000924758,42.7852,pfam10428,SOG2,NC,cl25817,RAM signalling pathway protein	SOG2 proteins in Saccharomyces cerevisiae are involved in cell separation and cytokinesis.
694,1075,Q#13 - >Cobetia_sp._UCD-24C_PhaC2,non-specific,250634,749,848,0.000960119,40.6165,pfam01456,Mucin, - ,cl26627,"Mucin-like glycoprotein	This family of trypanosomal proteins resemble vertebrate mucins. The protein consists of three regions. The N and C terminii are conserved between all members of the family, whereas the central region is not well conserved and contains a large number of threonine residues which can be glycosylated. Indirect evidence suggested that these genes might encode the core protein of parasite mucins, glyc…
695,1077,Q#13 - >Cobetia_sp._UCD-24C_PhaC2,non-specific,284603,805,931,0.0009846260000000002,43.1434,pfam07218,RAP1,C,cl25626,Rhoptry-associated protein 1 (RAP-1)	This family consists of several rhoptry-associated protein 1 (RAP-1) sequences which appear to be specific to Plasmodium falciparum.
696,1079,Q#13 - >Cobetia_sp._UCD-24C_PhaC2,non-specific,406422,693,937,0.00105604,42.6096,pfam16014,SAP130_C,C,cl25748,Histone deacetylase complex subunit SAP130 C-terminus	Histone deacetylase complex subunit SAP130 C-terminus.
697,1081,Q#13 - >Cobetia_sp._UCD-24C_PhaC2,non-specific,402174,728,892,0.00137047,42.4,pfam10428,SOG2,NC,cl25817,RAM signalling pathway protein	SOG2 proteins in Saccharomyces cerevisiae are involved in cell separation and cytokinesis.
698,1082,Q#13 - >Cobetia_sp._UCD-24C_PhaC2,non-specific,407229,682,875,0.00146591,41.7609,pfam17061,PARM,C,cl37917,"PARM	Human PARM-1 is a mucin-like, androgen-regulated transmembrane protein that is present in most tissues, with high levels in the heart, kidney and placenta. It has been shown to be induced and expressed in prostate after castration and may have a role in cell proliferation and immortalisation in prostate cancer."
699,1083,Q#13 - >Cobetia_sp._UCD-24C_PhaC2,non-specific,407409,743,913,0.00160717,41.8911,pfam17298,DUF5349,N,cl40872,Family of unknown function (DUF5349)	This is a family of unknown function found in Saccharomycetaceae.
700,1085,Q#13 - >Cobetia_sp._UCD-24C_PhaC2,non-specific,369339,693,821,0.00177743,40.5323,pfam07382,HC2,N,cl22465,"Histone H1-like nucleoprotein HC2	This family contains the bacterial histone H1-like nucleoprotein HC2 (approximately 200 residues long), which seems to be found mostly in Chlamydia. HC2 functions in DNA condensation, although it has been suggested that it also has other roles."
701,1086,Q#13 - >Cobetia_sp._UCD-24C_PhaC2,non-specific,368370,732,810,0.00180488,39.8167,pfam05283,MGC-24,C,cl27043,"Multi-glycosylated core protein 24 (MGC-24), sialomucin	This family consists of several MGC-24 (or Cd164 antigen) proteins from eukaryotic organisms. MGC-24/CD164 is a sialomucin expressed in many normal and cancerous tissues. In humans, soluble and transmembrane forms of MGC-24 are produced by alternative splicing."
702,1088,Q#13 - >Cobetia_sp._UCD-24C_PhaC2,non-specific,401607,694,926,0.00183046,42.1381,pfam09726,Macoilin,NC,cl25928,"Macoilin family	The Macoilin proteins has an N-terminal portion that is composed of 5 trasnmembrane helices, followed by a C-terminal coiled-coil region. Macoilin is a highly conserved protein present in eukaryotes. Macoilin appears to be found in the ER and be involved in the function of neurons."
703,1089,Q#13 - >Cobetia_sp._UCD-24C_PhaC2,non-specific,407690,778,971,0.00206768,41.8691,pfam17823,DUF5585,C,cl39316,Family of unknown function (DUF5585)	This is a family of unknown function found in chordata.
704,1090,Q#13 - >Cobetia_sp._UCD-24C_PhaC2,non-specific,398885,700,880,0.00219317,40.7823,pfam05466,BASP1,N,cl37731,Brain acid soluble protein 1 (BASP1 protein)	This family consists of several brain acid soluble protein 1 (BASP1) or neuronal axonal membrane protein NAP-22. The BASP1 is a neuron enriched Ca(2+)-dependent calmodulin-binding protein of unknown function.
705,1092,Q#13 - >Cobetia_sp._UCD-24C_PhaC2,non-specific,369990,741,927,0.00231132,41.3859,pfam08601,PAP1,C,cl25818,"Transcription factor PAP1	The transcription factor Pap1 regulates antioxidant-gene transcription in response to H2O2. This region is cysteine rich. Alkylation of cysteine residues following treatment with a cysteine alkylating agent can mask the accessibility of the nuclear exporter Crm1, triggering nuclear accumulation and Pap1 dependent transcriptional expression."
706,1093,Q#13 - >Cobetia_sp._UCD-24C_PhaC2,non-specific,406411,683,973,0.00231293,41.645,pfam16001,DUF4775,C,cl37902,Domain of unknown function (DUF4775)	This family of proteins is functionally uncharacterized. This family of proteins is found in eukaryotes. Proteins in this family are typically between 308 and 484 amino acids in length.
707,1095,Q#13 - >Cobetia_sp._UCD-24C_PhaC2,non-specific,405896,682,810,0.00243795,41.617,pfam15308,CEP170_C,NC,cl25909,CEP170 C-terminus	This family includes the C-terminus of centrosomal protein of 170 kDa (CEP170).
708,1096,Q#13 - >Cobetia_sp._UCD-24C_PhaC2,non-specific,402225,826,962,0.00279236,40.2813,pfam10500,SR-25,C,cl26281,"Nuclear RNA-splicing-associated protein	SR-25, otherwise known as ADP-ribosylation factor-like factor 6-interacting protein 4, is expressed in virtually all tissues. At the N-terminus there is a repeat of serine-arginine (SR repeat), and towards the middle of the protein there are clusters of both serines and of basic amino acids. The presence of many nuclear localization signals strongly implies that this is a nuclear protein that may…
709,1098,Q#13 - >Cobetia_sp._UCD-24C_PhaC2,non-specific,402654,768,968,0.00284345,41.5583,pfam11179,DUF2967,C,cl12728,Protein of unknown function (DUF2967)	This family of proteins with unknown function appears to be restricted to Drosophila.
710,1099,Q#13 - >Cobetia_sp._UCD-24C_PhaC2,non-specific,397558,621,939,0.00341059,41.2066,pfam03546,Treacle,N,cl25490,Treacher Collins syndrome protein Treacle	Treacher Collins syndrome protein Treacle.
711,1100,Q#13 - >Cobetia_sp._UCD-24C_PhaC2,non-specific,399151,685,962,0.00343866,40.6314,pfam05956,APC_basic, - ,cl25885,APC basic domain	This region of the APC family of proteins is known as the basic domain. It contains a high proportion of positively charged amino acids and interacts with microtubules.
712,1102,Q#13 - >Cobetia_sp._UCD-24C_PhaC2,non-specific,284327,737,924,0.00351549,40.681,pfam06873,SerH,NC,cl25786,Cell surface immobilisation antigen SerH	This family consists of several cell surface immobilisation antigen SerH proteins which seem to be specific to Tetrahymena thermophila. The SerH locus of Tetrahymena thermophila is one of several paralogous loci with genes encoding variants of the major cell surface protein known as the immobilisation antigen (i-ag).
713,1103,Q#13 - >Cobetia_sp._UCD-24C_PhaC2,non-specific,373822,711,890,0.00358449,41.2651,pfam15402,Spc7_N,N,cl25815,N-terminus of kinetochore NMS complex subunit Spc7	N-terminus of kinetochore NMS complex subunit Spc7.
714,1105,Q#13 - >Cobetia_sp._UCD-24C_PhaC2,non-specific,402654,666,927,0.00364068,41.1731,pfam11179,DUF2967,C,cl12728,Protein of unknown function (DUF2967)	This family of proteins with unknown function appears to be restricted to Drosophila.
715,1106,Q#13 - >Cobetia_sp._UCD-24C_PhaC2,non-specific,403915,758,877,0.00419456,39.0061,pfam12855,Ecl1,N,cl15121,"Life-span regulatory factor	This family is involved in the chronological life-span of S. cerevisiae. Over-expression leads to an extended viability of wild-type strains, indicating a role in regulation."
716,1107,Q#13 - >Cobetia_sp._UCD-24C_PhaC2,non-specific,284327,676,927,0.00432454,40.681,pfam06873,SerH,N,cl25786,Cell surface immobilisation antigen SerH	This family consists of several cell surface immobilisation antigen SerH proteins which seem to be specific to Tetrahymena thermophila. The SerH locus of Tetrahymena thermophila is one of several paralogous loci with genes encoding variants of the major cell surface protein known as the immobilisation antigen (i-ag).
717,1108,Q#13 - >Cobetia_sp._UCD-24C_PhaC2,non-specific,406391,688,931,0.00439631,40.7821,pfam15967,Nucleoporin_FG2,C,cl37900,"Nucleoporin FG repeated region	Nucleoporin_FG2, or nucleoporin p58/p45, is a family of chordate nucleoporins. The proteins carry many repeats of the FG sequence motif."
718,1109,Q#13 - >Cobetia_sp._UCD-24C_PhaC2,non-specific,403915,805,950,0.00472741,39.0061,pfam12855,Ecl1, - ,cl15121,"Life-span regulatory factor	This family is involved in the chronological life-span of S. cerevisiae. Over-expression leads to an extended viability of wild-type strains, indicating a role in regulation."
719,1110,Q#13 - >Cobetia_sp._UCD-24C_PhaC2,non-specific,406015,686,927,0.00527218,40.9133,pfam15449,Retinal,N,cl37892,"Retinal protein	This family of proteins is found in the photoreceptor cells of the retina. Mutations of the gene encoding this protein have been associated with retinal disorders such as retinitis pigmentosa and late-onset progressive retinal atrophy. The function of this family of proteins is unknown, but it is likely to be important in the development and function of the retina."
720,1112,Q#13 - >Cobetia_sp._UCD-24C_PhaC2,non-specific,369339,689,815,0.00644188,38.9915,pfam07382,HC2,N,cl22465,"Histone H1-like nucleoprotein HC2	This family contains the bacterial histone H1-like nucleoprotein HC2 (approximately 200 residues long), which seems to be found mostly in Chlamydia. HC2 functions in DNA condensation, although it has been suggested that it also has other roles."
721,1113,Q#13 - >Cobetia_sp._UCD-24C_PhaC2,non-specific,406422,689,842,0.006867900000000001,39.9132,pfam16014,SAP130_C,C,cl25748,Histone deacetylase complex subunit SAP130 C-terminus	Histone deacetylase complex subunit SAP130 C-terminus.
722,1114,Q#13 - >Cobetia_sp._UCD-24C_PhaC2,non-specific,402225,763,895,0.00704312,39.1257,pfam10500,SR-25,C,cl26281,"Nuclear RNA-splicing-associated protein	SR-25, otherwise known as ADP-ribosylation factor-like factor 6-interacting protein 4, is expressed in virtually all tissues. At the N-terminus there is a repeat of serine-arginine (SR repeat), and towards the middle of the protein there are clusters of both serines and of basic amino acids. The presence of many nuclear localization signals strongly implies that this is a nuclear protein that may…
723,1115,Q#13 - >Cobetia_sp._UCD-24C_PhaC2,non-specific,402654,799,961,0.00772486,40.0175,pfam11179,DUF2967,C,cl12728,Protein of unknown function (DUF2967)	This family of proteins with unknown function appears to be restricted to Drosophila.
724,1116,Q#13 - >Cobetia_sp._UCD-24C_PhaC2,non-specific,371558,659,970,0.00870787,39.9546,pfam11489,Aim21,N,cl37816,Altered inheritance of mitochondria protein 21	This is a family of proteins conserved in yeasts. Saccharomyces cerevisiae Aim21 may be involved in mitochondrial migration along actin filament. It may also interact with ribosomes.
725,1118,Q#13 - >Cobetia_sp._UCD-24C_PhaC2,non-specific,405589,700,823,0.00878574,38.9389,pfam14920,MTBP_C,NC,cl20806,"MDM2-binding	MTBP, or MDM2-binding protein, binds to MDM2. The MDM2 protein, through its interaction with p53, plays an important role in the regulation of the G1 checkpoint of the cell cycle. MTBP promotes MDM2-mediated ubiquitination and degradation of p53 and also MDM2 stabilisation in an MDM2 RING finger-dependent manner. MTBP differentially regulates the E3 ubiquitin ligase activity of MDM2 towards two o…
726,1124,Q#14 - >Cobetia_marina_T1_PhaC2,non-specific,369339,695,862,2.7300000000000002e-11,63.6442,pfam07382,HC2, - ,cl22465,"Histone H1-like nucleoprotein HC2	This family contains the bacterial histone H1-like nucleoprotein HC2 (approximately 200 residues long), which seems to be found mostly in Chlamydia. HC2 functions in DNA condensation, although it has been suggested that it also has other roles."
727,1126,Q#14 - >Cobetia_marina_T1_PhaC2,non-specific,369339,714,891,2.58e-10,60.5626,pfam07382,HC2, - ,cl22465,"Histone H1-like nucleoprotein HC2	This family contains the bacterial histone H1-like nucleoprotein HC2 (approximately 200 residues long), which seems to be found mostly in Chlamydia. HC2 functions in DNA condensation, although it has been suggested that it also has other roles."
728,1127,Q#14 - >Cobetia_marina_T1_PhaC2,non-specific,369339,758,935,4.15e-10,60.1774,pfam07382,HC2, - ,cl22465,"Histone H1-like nucleoprotein HC2	This family contains the bacterial histone H1-like nucleoprotein HC2 (approximately 200 residues long), which seems to be found mostly in Chlamydia. HC2 functions in DNA condensation, although it has been suggested that it also has other roles."
729,1128,Q#14 - >Cobetia_marina_T1_PhaC2,non-specific,407690,707,958,7.3e-10,62.6699,pfam17823,DUF5585,C,cl39316,Family of unknown function (DUF5585)	This is a family of unknown function found in chordata.
730,1130,Q#14 - >Cobetia_marina_T1_PhaC2,non-specific,402654,719,937,1.1499999999999999e-08,59.2774,pfam11179,DUF2967,C,cl12728,Protein of unknown function (DUF2967)	This family of proteins with unknown function appears to be restricted to Drosophila.
731,1132,Q#14 - >Cobetia_marina_T1_PhaC2,non-specific,407690,684,953,1.55e-08,58.4327,pfam17823,DUF5585,NC,cl39316,Family of unknown function (DUF5585)	This is a family of unknown function found in chordata.
732,1133,Q#14 - >Cobetia_marina_T1_PhaC2,non-specific,407690,696,932,5.12e-08,56.5067,pfam17823,DUF5585,C,cl39316,Family of unknown function (DUF5585)	This is a family of unknown function found in chordata.
733,1134,Q#14 - >Cobetia_marina_T1_PhaC2,non-specific,399773,719,891,1.8100000000000002e-07,53.3367,pfam07010,Endomucin,C,cl37749,Endomucin	This family consists of several mammalian endomucin proteins. Endomucin is an early endothelial-specific antigen that is also expressed on putative hematopoietic progenitor cells.
734,1136,Q#14 - >Cobetia_marina_T1_PhaC2,non-specific,369339,721,907,2.61e-07,51.7031,pfam07382,HC2, - ,cl22465,"Histone H1-like nucleoprotein HC2	This family contains the bacterial histone H1-like nucleoprotein HC2 (approximately 200 residues long), which seems to be found mostly in Chlamydia. HC2 functions in DNA condensation, although it has been suggested that it also has other roles."
735,1137,Q#14 - >Cobetia_marina_T1_PhaC2,non-specific,407690,760,985,3.12e-07,54.1955,pfam17823,DUF5585,C,cl39316,Family of unknown function (DUF5585)	This is a family of unknown function found in chordata.
736,1139,Q#14 - >Cobetia_marina_T1_PhaC2,non-specific,407690,703,979,3.65e-07,53.8103,pfam17823,DUF5585,C,cl39316,Family of unknown function (DUF5585)	This is a family of unknown function found in chordata.
737,1140,Q#14 - >Cobetia_marina_T1_PhaC2,non-specific,402654,685,961,5.389999999999999e-07,53.8846,pfam11179,DUF2967,C,cl12728,Protein of unknown function (DUF2967)	This family of proteins with unknown function appears to be restricted to Drosophila.
738,1141,Q#14 - >Cobetia_marina_T1_PhaC2,non-specific,282904,657,969,6.57e-07,53.3816,pfam05109,Herpes_BLLF1,N,cl37540,"Herpes virus major outer envelope glycoprotein (BLLF1)	This family consists of the BLLF1 viral late glycoprotein, also termed gp350/220. It is the most abundantly expressed glycoprotein in the viral envelope of the Herpesviruses and is the major antigen responsible for stimulating the production of neutralising antibodies in vivo."
739,1143,Q#14 - >Cobetia_marina_T1_PhaC2,non-specific,282904,680,946,8.51e-07,52.9964,pfam05109,Herpes_BLLF1,N,cl37540,"Herpes virus major outer envelope glycoprotein (BLLF1)	This family consists of the BLLF1 viral late glycoprotein, also termed gp350/220. It is the most abundantly expressed glycoprotein in the viral envelope of the Herpesviruses and is the major antigen responsible for stimulating the production of neutralising antibodies in vivo."
740,1144,Q#14 - >Cobetia_marina_T1_PhaC2,non-specific,407690,665,950,1.31e-06,52.2695,pfam17823,DUF5585,N,cl39316,Family of unknown function (DUF5585)	This is a family of unknown function found in chordata.
741,1145,Q#14 - >Cobetia_marina_T1_PhaC2,non-specific,282904,730,960,2.7e-06,51.4556,pfam05109,Herpes_BLLF1,NC,cl37540,"Herpes virus major outer envelope glycoprotein (BLLF1)	This family consists of the BLLF1 viral late glycoprotein, also termed gp350/220. It is the most abundantly expressed glycoprotein in the viral envelope of the Herpesviruses and is the major antigen responsible for stimulating the production of neutralising antibodies in vivo."
742,1146,Q#14 - >Cobetia_marina_T1_PhaC2,non-specific,402654,724,936,6.71e-06,50.0326,pfam11179,DUF2967,C,cl12728,Protein of unknown function (DUF2967)	This family of proteins with unknown function appears to be restricted to Drosophila.
743,1147,Q#14 - >Cobetia_marina_T1_PhaC2,non-specific,407690,669,949,7.14e-06,49.5731,pfam17823,DUF5585,NC,cl39316,Family of unknown function (DUF5585)	This is a family of unknown function found in chordata.
744,1148,Q#14 - >Cobetia_marina_T1_PhaC2,non-specific,282904,682,958,8.9e-06,49.9148,pfam05109,Herpes_BLLF1,N,cl37540,"Herpes virus major outer envelope glycoprotein (BLLF1)	This family consists of the BLLF1 viral late glycoprotein, also termed gp350/220. It is the most abundantly expressed glycoprotein in the viral envelope of the Herpesviruses and is the major antigen responsible for stimulating the production of neutralising antibodies in vivo."
745,1149,Q#14 - >Cobetia_marina_T1_PhaC2,non-specific,282904,682,911,1.9600000000000002e-05,48.7592,pfam05109,Herpes_BLLF1,N,cl37540,"Herpes virus major outer envelope glycoprotein (BLLF1)	This family consists of the BLLF1 viral late glycoprotein, also termed gp350/220. It is the most abundantly expressed glycoprotein in the viral envelope of the Herpesviruses and is the major antigen responsible for stimulating the production of neutralising antibodies in vivo."
746,1150,Q#14 - >Cobetia_marina_T1_PhaC2,non-specific,399773,745,905,3.68e-05,46.4031,pfam07010,Endomucin,C,cl37749,Endomucin	This family consists of several mammalian endomucin proteins. Endomucin is an early endothelial-specific antigen that is also expressed on putative hematopoietic progenitor cells.
747,1151,Q#14 - >Cobetia_marina_T1_PhaC2,non-specific,402654,685,948,3.75e-05,47.7214,pfam11179,DUF2967,C,cl12728,Protein of unknown function (DUF2967)	This family of proteins with unknown function appears to be restricted to Drosophila.
748,1152,Q#14 - >Cobetia_marina_T1_PhaC2,non-specific,407229,747,925,3.9e-05,46.7685,pfam17061,PARM,C,cl37917,"PARM	Human PARM-1 is a mucin-like, androgen-regulated transmembrane protein that is present in most tissues, with high levels in the heart, kidney and placenta. It has been shown to be induced and expressed in prostate after castration and may have a role in cell proliferation and immortalisation in prostate cancer."
749,1154,Q#14 - >Cobetia_marina_T1_PhaC2,non-specific,407229,734,914,5.21e-05,46.3833,pfam17061,PARM,C,cl37917,"PARM	Human PARM-1 is a mucin-like, androgen-regulated transmembrane protein that is present in most tissues, with high levels in the heart, kidney and placenta. It has been shown to be induced and expressed in prostate after castration and may have a role in cell proliferation and immortalisation in prostate cancer."
750,1155,Q#14 - >Cobetia_marina_T1_PhaC2,non-specific,397558,668,974,6.440000000000001e-05,46.5994,pfam03546,Treacle,C,cl25490,Treacher Collins syndrome protein Treacle	Treacher Collins syndrome protein Treacle.
751,1157,Q#14 - >Cobetia_marina_T1_PhaC2,non-specific,399773,754,926,7.890000000000001e-05,45.2475,pfam07010,Endomucin,C,cl37749,Endomucin	This family consists of several mammalian endomucin proteins. Endomucin is an early endothelial-specific antigen that is also expressed on putative hematopoietic progenitor cells.
752,1158,Q#14 - >Cobetia_marina_T1_PhaC2,non-specific,402954,873,967,0.000148304,45.1521,pfam11593,Med3,NC,cl26459,"Mediator complex subunit 3 fungal	Mediator is a large complex of up to 33 proteins that is conserved from plants to fungi to humans - the number and representation of individual subunits varying with species. It is arranged into four different sections, a core, a head, a tail and a kinase-activity part, and the number of subunits within each of these is what varies with species. Overall, Mediator regulates the transcriptional act…
753,1160,Q#14 - >Cobetia_marina_T1_PhaC2,non-specific,282904,714,969,0.000167004,45.6776,pfam05109,Herpes_BLLF1,NC,cl37540,"Herpes virus major outer envelope glycoprotein (BLLF1)	This family consists of the BLLF1 viral late glycoprotein, also termed gp350/220. It is the most abundantly expressed glycoprotein in the viral envelope of the Herpesviruses and is the major antigen responsible for stimulating the production of neutralising antibodies in vivo."
754,1161,Q#14 - >Cobetia_marina_T1_PhaC2,non-specific,400730,744,916,0.00016732900000000002,45.4664,pfam08549,SWI-SNF_Ssr4,N,cl25487,Fungal domain of unknown function (DUF1750)	This is a fungal domain of unknown function.
755,1163,Q#14 - >Cobetia_marina_T1_PhaC2,non-specific,399773,686,878,0.000222202,44.0919,pfam07010,Endomucin,C,cl37749,Endomucin	This family consists of several mammalian endomucin proteins. Endomucin is an early endothelial-specific antigen that is also expressed on putative hematopoietic progenitor cells.
756,1164,Q#14 - >Cobetia_marina_T1_PhaC2,non-specific,398885,671,883,0.000322132,43.4787,pfam05466,BASP1, - ,cl37731,Brain acid soluble protein 1 (BASP1 protein)	This family consists of several brain acid soluble protein 1 (BASP1) or neuronal axonal membrane protein NAP-22. The BASP1 is a neuron enriched Ca(2+)-dependent calmodulin-binding protein of unknown function.
757,1166,Q#14 - >Cobetia_marina_T1_PhaC2,non-specific,370537,812,982,0.000323985,44.0401,pfam09507,CDC27,NC,cl25760,"DNA polymerase subunit Cdc27	This protein forms the C subunit of DNA polymerase delta. It carries the essential residues for binding to the Pol1 subunit of polymerase alpha, from residues 293-332, which are characterized by the motif D--G--VT, referred to as the DPIM motif. The first 160 residues of the protein form the minimal domain for binding to the B subunit, Cdc1, of polymerase delta, the final 10 C-terminal residues, …
758,1168,Q#14 - >Cobetia_marina_T1_PhaC2,non-specific,406391,741,937,0.0003725,44.2489,pfam15967,Nucleoporin_FG2,C,cl37900,"Nucleoporin FG repeated region	Nucleoporin_FG2, or nucleoporin p58/p45, is a family of chordate nucleoporins. The proteins carry many repeats of the FG sequence motif."
759,1170,Q#14 - >Cobetia_marina_T1_PhaC2,non-specific,407690,803,987,0.000441154,43.7951,pfam17823,DUF5585,C,cl39316,Family of unknown function (DUF5585)	This is a family of unknown function found in chordata.
760,1171,Q#14 - >Cobetia_marina_T1_PhaC2,non-specific,402654,659,916,0.0005214919999999999,43.8695,pfam11179,DUF2967,C,cl12728,Protein of unknown function (DUF2967)	This family of proteins with unknown function appears to be restricted to Drosophila.
761,1172,Q#14 - >Cobetia_marina_T1_PhaC2,non-specific,369990,744,869,0.000538143,43.3119,pfam08601,PAP1,C,cl25818,"Transcription factor PAP1	The transcription factor Pap1 regulates antioxidant-gene transcription in response to H2O2. This region is cysteine rich. Alkylation of cysteine residues following treatment with a cysteine alkylating agent can mask the accessibility of the nuclear exporter Crm1, triggering nuclear accumulation and Pap1 dependent transcriptional expression."
762,1174,Q#14 - >Cobetia_marina_T1_PhaC2,non-specific,397558,675,987,0.000633686,43.5178,pfam03546,Treacle,N,cl25490,Treacher Collins syndrome protein Treacle	Treacher Collins syndrome protein Treacle.
763,1175,Q#14 - >Cobetia_marina_T1_PhaC2,non-specific,284327,687,963,0.000674122,43.3774,pfam06873,SerH,N,cl25786,Cell surface immobilisation antigen SerH	This family consists of several cell surface immobilisation antigen SerH proteins which seem to be specific to Tetrahymena thermophila. The SerH locus of Tetrahymena thermophila is one of several paralogous loci with genes encoding variants of the major cell surface protein known as the immobilisation antigen (i-ag).
764,1177,Q#14 - >Cobetia_marina_T1_PhaC2,non-specific,397558,663,933,0.000972188,42.7474,pfam03546,Treacle,N,cl25490,Treacher Collins syndrome protein Treacle	Treacher Collins syndrome protein Treacle.
765,1178,Q#14 - >Cobetia_marina_T1_PhaC2,non-specific,402654,666,930,0.00121695,42.7139,pfam11179,DUF2967,C,cl12728,Protein of unknown function (DUF2967)	This family of proteins with unknown function appears to be restricted to Drosophila.
766,1179,Q#14 - >Cobetia_marina_T1_PhaC2,non-specific,369339,690,821,0.00128812,40.9175,pfam07382,HC2,N,cl22465,"Histone H1-like nucleoprotein HC2	This family contains the bacterial histone H1-like nucleoprotein HC2 (approximately 200 residues long), which seems to be found mostly in Chlamydia. HC2 functions in DNA condensation, although it has been suggested that it also has other roles."
767,1180,Q#14 - >Cobetia_marina_T1_PhaC2,non-specific,397558,687,949,0.00183203,41.977,pfam03546,Treacle,N,cl25490,Treacher Collins syndrome protein Treacle	Treacher Collins syndrome protein Treacle.
768,1181,Q#14 - >Cobetia_marina_T1_PhaC2,non-specific,282904,670,940,0.00194974,42.2108,pfam05109,Herpes_BLLF1,N,cl37540,"Herpes virus major outer envelope glycoprotein (BLLF1)	This family consists of the BLLF1 viral late glycoprotein, also termed gp350/220. It is the most abundantly expressed glycoprotein in the viral envelope of the Herpesviruses and is the major antigen responsible for stimulating the production of neutralising antibodies in vivo."
769,1182,Q#14 - >Cobetia_marina_T1_PhaC2,non-specific,114270,686,859,0.00211378,41.571999999999996,pfam05539,Pneumo_att_G,N,cl25814,Pneumovirinae attachment membrane glycoprotein G	Pneumovirinae attachment membrane glycoprotein G.
770,1184,Q#14 - >Cobetia_marina_T1_PhaC2,non-specific,401607,700,877,0.00248136,41.7529,pfam09726,Macoilin,NC,cl25928,"Macoilin family	The Macoilin proteins has an N-terminal portion that is composed of 5 trasnmembrane helices, followed by a C-terminal coiled-coil region. Macoilin is a highly conserved protein present in eukaryotes. Macoilin appears to be found in the ER and be involved in the function of neurons."
771,1186,Q#14 - >Cobetia_marina_T1_PhaC2,non-specific,284327,761,946,0.00279762,41.0662,pfam06873,SerH,C,cl25786,Cell surface immobilisation antigen SerH	This family consists of several cell surface immobilisation antigen SerH proteins which seem to be specific to Tetrahymena thermophila. The SerH locus of Tetrahymena thermophila is one of several paralogous loci with genes encoding variants of the major cell surface protein known as the immobilisation antigen (i-ag).
772,1187,Q#14 - >Cobetia_marina_T1_PhaC2,non-specific,405896,737,906,0.00286752,41.617,pfam15308,CEP170_C,C,cl25909,CEP170 C-terminus	This family includes the C-terminus of centrosomal protein of 170 kDa (CEP170).
773,1189,Q#14 - >Cobetia_marina_T1_PhaC2,non-specific,399773,773,934,0.00303016,40.6252,pfam07010,Endomucin,C,cl37749,Endomucin	This family consists of several mammalian endomucin proteins. Endomucin is an early endothelial-specific antigen that is also expressed on putative hematopoietic progenitor cells.
774,1190,Q#14 - >Cobetia_marina_T1_PhaC2,non-specific,398885,759,948,0.00457886,40.012,pfam05466,BASP1, - ,cl37731,Brain acid soluble protein 1 (BASP1 protein)	This family consists of several brain acid soluble protein 1 (BASP1) or neuronal axonal membrane protein NAP-22. The BASP1 is a neuron enriched Ca(2+)-dependent calmodulin-binding protein of unknown function.
775,1191,Q#14 - >Cobetia_marina_T1_PhaC2,non-specific,402954,744,880,0.00484912,40.5297,pfam11593,Med3,NC,cl26459,"Mediator complex subunit 3 fungal	Mediator is a large complex of up to 33 proteins that is conserved from plants to fungi to humans - the number and representation of individual subunits varying with species. It is arranged into four different sections, a core, a head, a tail and a kinase-activity part, and the number of subunits within each of these is what varies with species. Overall, Mediator regulates the transcriptional act…
776,1193,Q#14 - >Cobetia_marina_T1_PhaC2,non-specific,284603,660,787,0.00503397,40.8322,pfam07218,RAP1,C,cl25626,Rhoptry-associated protein 1 (RAP-1)	This family consists of several rhoptry-associated protein 1 (RAP-1) sequences which appear to be specific to Plasmodium falciparum.
777,1195,Q#14 - >Cobetia_marina_T1_PhaC2,non-specific,313663,704,827,0.0052717,40.4867,pfam10479,FSA_C,N,cl28773,Fragile site-associated protein C-terminus	This is the conserved C-terminal half of the protein KIAA1109 which is the fragile site-associated protein FSA. Genome-wide-association studies showed this protein to linked to the susceptibility to coeliac disease. The protein may also be associated with polycystic kidney disease.
778,1197,Q#14 - >Cobetia_marina_T1_PhaC2,non-specific,114270,743,908,0.00530648,40.4164,pfam05539,Pneumo_att_G,NC,cl25814,Pneumovirinae attachment membrane glycoprotein G	Pneumovirinae attachment membrane glycoprotein G.
779,1198,Q#14 - >Cobetia_marina_T1_PhaC2,non-specific,251087,838,906,0.00579354,39.9046,pfam02102,Peptidase_M35,NC,cl03449,Deuterolysin metalloprotease (M35) family	Deuterolysin metalloprotease (M35) family.
780,1200,Q#14 - >Cobetia_marina_T1_PhaC2,non-specific,407035,663,936,0.00590665,39.9034,pfam16768,NupH_GANP, - ,cl25600,"Nucleoporin homology of Germinal-centre associated nuclear protein	NupH_GANP is the nucleoporin-homology domain at the N-terminus of human GANP or germinal-centre associated nuclear proteins. GANP is part of the TREX-2 complex that links transcription with nuclear messenger RNA export, and it associates with the mRNP particle through the interaction of the NupH_GANP with NXF1, the export factor. This attachment mediates efficient delivery of mRNPs to nuclear por…
781,1202,Q#14 - >Cobetia_marina_T1_PhaC2,non-specific,253298,622,959,0.00691028,40.4347,pfam05642,Sporozoite_P67,C,cl28437,"Sporozoite P67 surface antigen	This family consists of several Theileria P67 surface antigens. A stage specific surface antigen of Theileria parva, p67, is the basis for the development of an anti-sporozoite vaccine for the control of East Coast fever (ECF) in cattle. The antigen has been shown to contain five distinct linear peptide sequences recognized by sporozoite-neutralising murine monoclonal antibodies."
782,1204,Q#14 - >Cobetia_marina_T1_PhaC2,non-specific,397896,806,933,0.00766234,40.0238,pfam03999,MAP65_ASE1,N,cl27203,Microtubule associated protein (MAP65/ASE1 family)	Microtubule associated protein (MAP65/ASE1 family).
783,1210,Q#15 - >Cobetia_sp._5-25-4-2_PhaC2_(GFN29728.1),non-specific,282904,670,957,2.7800000000000003e-09,61.0856,pfam05109,Herpes_BLLF1,N,cl37540,"Herpes virus major outer envelope glycoprotein (BLLF1)	This family consists of the BLLF1 viral late glycoprotein, also termed gp350/220. It is the most abundantly expressed glycoprotein in the viral envelope of the Herpesviruses and is the major antigen responsible for stimulating the production of neutralising antibodies in vivo."
784,1212,Q#15 - >Cobetia_sp._5-25-4-2_PhaC2_(GFN29728.1),non-specific,369339,682,851,3.09e-09,57.481,pfam07382,HC2, - ,cl22465,"Histone H1-like nucleoprotein HC2	This family contains the bacterial histone H1-like nucleoprotein HC2 (approximately 200 residues long), which seems to be found mostly in Chlamydia. HC2 functions in DNA condensation, although it has been suggested that it also has other roles."
785,1214,Q#15 - >Cobetia_sp._5-25-4-2_PhaC2_(GFN29728.1),non-specific,407690,707,969,5.63e-09,59.5883,pfam17823,DUF5585,C,cl39316,Family of unknown function (DUF5585)	This is a family of unknown function found in chordata.
786,1216,Q#15 - >Cobetia_sp._5-25-4-2_PhaC2_(GFN29728.1),non-specific,402654,685,959,1.24e-08,59.2774,pfam11179,DUF2967,C,cl12728,Protein of unknown function (DUF2967)	This family of proteins with unknown function appears to be restricted to Drosophila.
787,1218,Q#15 - >Cobetia_sp._5-25-4-2_PhaC2_(GFN29728.1),non-specific,369339,716,888,2.0699999999999997e-08,55.1699,pfam07382,HC2, - ,cl22465,"Histone H1-like nucleoprotein HC2	This family contains the bacterial histone H1-like nucleoprotein HC2 (approximately 200 residues long), which seems to be found mostly in Chlamydia. HC2 functions in DNA condensation, although it has been suggested that it also has other roles."
788,1219,Q#15 - >Cobetia_sp._5-25-4-2_PhaC2_(GFN29728.1),non-specific,407690,685,964,2.66e-08,57.6623,pfam17823,DUF5585,C,cl39316,Family of unknown function (DUF5585)	This is a family of unknown function found in chordata.
789,1220,Q#15 - >Cobetia_sp._5-25-4-2_PhaC2_(GFN29728.1),non-specific,407690,770,996,4.1699999999999996e-08,56.8919,pfam17823,DUF5585,C,cl39316,Family of unknown function (DUF5585)	This is a family of unknown function found in chordata.
790,1221,Q#15 - >Cobetia_sp._5-25-4-2_PhaC2_(GFN29728.1),non-specific,407690,665,961,1.33e-07,55.3511,pfam17823,DUF5585,N,cl39316,Family of unknown function (DUF5585)	This is a family of unknown function found in chordata.
791,1222,Q#15 - >Cobetia_sp._5-25-4-2_PhaC2_(GFN29728.1),non-specific,407229,732,925,1.91e-07,53.7021,pfam17061,PARM,C,cl37917,"PARM	Human PARM-1 is a mucin-like, androgen-regulated transmembrane protein that is present in most tissues, with high levels in the heart, kidney and placenta. It has been shown to be induced and expressed in prostate after castration and may have a role in cell proliferation and immortalisation in prostate cancer."
792,1224,Q#15 - >Cobetia_sp._5-25-4-2_PhaC2_(GFN29728.1),non-specific,282904,680,969,3.01e-07,54.5372,pfam05109,Herpes_BLLF1,N,cl37540,"Herpes virus major outer envelope glycoprotein (BLLF1)	This family consists of the BLLF1 viral late glycoprotein, also termed gp350/220. It is the most abundantly expressed glycoprotein in the viral envelope of the Herpesviruses and is the major antigen responsible for stimulating the production of neutralising antibodies in vivo."
793,1225,Q#15 - >Cobetia_sp._5-25-4-2_PhaC2_(GFN29728.1),non-specific,407690,680,990,5.05e-07,53.4251,pfam17823,DUF5585,C,cl39316,Family of unknown function (DUF5585)	This is a family of unknown function found in chordata.
794,1226,Q#15 - >Cobetia_sp._5-25-4-2_PhaC2_(GFN29728.1),non-specific,402654,711,948,6.25e-07,53.4994,pfam11179,DUF2967,C,cl12728,Protein of unknown function (DUF2967)	This family of proteins with unknown function appears to be restricted to Drosophila.
795,1227,Q#15 - >Cobetia_sp._5-25-4-2_PhaC2_(GFN29728.1),non-specific,369339,758,919,8.02e-07,50.5475,pfam07382,HC2, - ,cl22465,"Histone H1-like nucleoprotein HC2	This family contains the bacterial histone H1-like nucleoprotein HC2 (approximately 200 residues long), which seems to be found mostly in Chlamydia. HC2 functions in DNA condensation, although it has been suggested that it also has other roles."
796,1228,Q#15 - >Cobetia_sp._5-25-4-2_PhaC2_(GFN29728.1),non-specific,369339,721,895,9.9e-07,50.1623,pfam07382,HC2, - ,cl22465,"Histone H1-like nucleoprotein HC2	This family contains the bacterial histone H1-like nucleoprotein HC2 (approximately 200 residues long), which seems to be found mostly in Chlamydia. HC2 functions in DNA condensation, although it has been suggested that it also has other roles."
797,1229,Q#15 - >Cobetia_sp._5-25-4-2_PhaC2_(GFN29728.1),non-specific,282904,659,1002,1.61e-06,52.226000000000006,pfam05109,Herpes_BLLF1,N,cl37540,"Herpes virus major outer envelope glycoprotein (BLLF1)	This family consists of the BLLF1 viral late glycoprotein, also termed gp350/220. It is the most abundantly expressed glycoprotein in the viral envelope of the Herpesviruses and is the major antigen responsible for stimulating the production of neutralising antibodies in vivo."
798,1230,Q#15 - >Cobetia_sp._5-25-4-2_PhaC2_(GFN29728.1),non-specific,282904,730,945,2.3e-06,51.8408,pfam05109,Herpes_BLLF1,NC,cl37540,"Herpes virus major outer envelope glycoprotein (BLLF1)	This family consists of the BLLF1 viral late glycoprotein, also termed gp350/220. It is the most abundantly expressed glycoprotein in the viral envelope of the Herpesviruses and is the major antigen responsible for stimulating the production of neutralising antibodies in vivo."
799,1231,Q#15 - >Cobetia_sp._5-25-4-2_PhaC2_(GFN29728.1),non-specific,397558,668,998,2.48e-06,51.2218,pfam03546,Treacle,N,cl25490,Treacher Collins syndrome protein Treacle	Treacher Collins syndrome protein Treacle.
800,1233,Q#15 - >Cobetia_sp._5-25-4-2_PhaC2_(GFN29728.1),non-specific,402654,704,958,2.65e-06,51.5734,pfam11179,DUF2967,C,cl12728,Protein of unknown function (DUF2967)	This family of proteins with unknown function appears to be restricted to Drosophila.
801,1234,Q#15 - >Cobetia_sp._5-25-4-2_PhaC2_(GFN29728.1),non-specific,282904,714,945,3.58e-06,51.0704,pfam05109,Herpes_BLLF1,NC,cl37540,"Herpes virus major outer envelope glycoprotein (BLLF1)	This family consists of the BLLF1 viral late glycoprotein, also termed gp350/220. It is the most abundantly expressed glycoprotein in the viral envelope of the Herpesviruses and is the major antigen responsible for stimulating the production of neutralising antibodies in vivo."
802,1235,Q#15 - >Cobetia_sp._5-25-4-2_PhaC2_(GFN29728.1),non-specific,399773,754,924,8.36e-06,48.3291,pfam07010,Endomucin,C,cl37749,Endomucin	This family consists of several mammalian endomucin proteins. Endomucin is an early endothelial-specific antigen that is also expressed on putative hematopoietic progenitor cells.
803,1237,Q#15 - >Cobetia_sp._5-25-4-2_PhaC2_(GFN29728.1),non-specific,406391,740,948,9.73e-06,49.2565,pfam15967,Nucleoporin_FG2,C,cl37900,"Nucleoporin FG repeated region	Nucleoporin_FG2, or nucleoporin p58/p45, is a family of chordate nucleoporins. The proteins carry many repeats of the FG sequence motif."
804,1239,Q#15 - >Cobetia_sp._5-25-4-2_PhaC2_(GFN29728.1),non-specific,397558,674,960,1.26e-05,48.9106,pfam03546,Treacle,N,cl25490,Treacher Collins syndrome protein Treacle	Treacher Collins syndrome protein Treacle.
805,1240,Q#15 - >Cobetia_sp._5-25-4-2_PhaC2_(GFN29728.1),non-specific,399773,725,894,2.7899999999999997e-05,46.7883,pfam07010,Endomucin,C,cl37749,Endomucin	This family consists of several mammalian endomucin proteins. Endomucin is an early endothelial-specific antigen that is also expressed on putative hematopoietic progenitor cells.
806,1241,Q#15 - >Cobetia_sp._5-25-4-2_PhaC2_(GFN29728.1),non-specific,114270,686,857,4.6299999999999994e-05,46.9648,pfam05539,Pneumo_att_G,N,cl25814,Pneumovirinae attachment membrane glycoprotein G	Pneumovirinae attachment membrane glycoprotein G.
807,1243,Q#15 - >Cobetia_sp._5-25-4-2_PhaC2_(GFN29728.1),non-specific,400730,744,882,4.73e-05,47.3924,pfam08549,SWI-SNF_Ssr4,N,cl25487,Fungal domain of unknown function (DUF1750)	This is a fungal domain of unknown function.
808,1245,Q#15 - >Cobetia_sp._5-25-4-2_PhaC2_(GFN29728.1),non-specific,399221,672,888,5.479999999999999e-05,47.0556,pfam06075,DUF936,NC,cl25811,Plant protein of unknown function (DUF936)	This family consists of several hypothetical proteins from Arabidopsis thaliana and Oryza sativa. The function of this family is unknown.
809,1247,Q#15 - >Cobetia_sp._5-25-4-2_PhaC2_(GFN29728.1),non-specific,284603,795,911,8.97e-05,46.6102,pfam07218,RAP1,C,cl25626,Rhoptry-associated protein 1 (RAP-1)	This family consists of several rhoptry-associated protein 1 (RAP-1) sequences which appear to be specific to Plasmodium falciparum.
810,1249,Q#15 - >Cobetia_sp._5-25-4-2_PhaC2_(GFN29728.1),non-specific,401607,634,875,0.000154704,45.6048,pfam09726,Macoilin,NC,cl25928,"Macoilin family	The Macoilin proteins has an N-terminal portion that is composed of 5 trasnmembrane helices, followed by a C-terminal coiled-coil region. Macoilin is a highly conserved protein present in eukaryotes. Macoilin appears to be found in the ER and be involved in the function of neurons."
811,1252,Q#15 - >Cobetia_sp._5-25-4-2_PhaC2_(GFN29728.1),non-specific,370537,816,993,0.00021538599999999997,44.8105,pfam09507,CDC27,NC,cl25760,"DNA polymerase subunit Cdc27	This protein forms the C subunit of DNA polymerase delta. It carries the essential residues for binding to the Pol1 subunit of polymerase alpha, from residues 293-332, which are characterized by the motif D--G--VT, referred to as the DPIM motif. The first 160 residues of the protein form the minimal domain for binding to the B subunit, Cdc1, of polymerase delta, the final 10 C-terminal residues, …
812,1254,Q#15 - >Cobetia_sp._5-25-4-2_PhaC2_(GFN29728.1),non-specific,405896,682,970,0.00022126400000000001,45.0838,pfam15308,CEP170_C,C,cl25909,CEP170 C-terminus	This family includes the C-terminus of centrosomal protein of 170 kDa (CEP170).
813,1256,Q#15 - >Cobetia_sp._5-25-4-2_PhaC2_(GFN29728.1),non-specific,402954,884,978,0.00037574,43.9965,pfam11593,Med3,NC,cl26459,"Mediator complex subunit 3 fungal	Mediator is a large complex of up to 33 proteins that is conserved from plants to fungi to humans - the number and representation of individual subunits varying with species. It is arranged into four different sections, a core, a head, a tail and a kinase-activity part, and the number of subunits within each of these is what varies with species. Overall, Mediator regulates the transcriptional act…
814,1258,Q#15 - >Cobetia_sp._5-25-4-2_PhaC2_(GFN29728.1),non-specific,407229,767,965,0.00046448400000000003,43.3017,pfam17061,PARM,C,cl37917,"PARM	Human PARM-1 is a mucin-like, androgen-regulated transmembrane protein that is present in most tissues, with high levels in the heart, kidney and placenta. It has been shown to be induced and expressed in prostate after castration and may have a role in cell proliferation and immortalisation in prostate cancer."
815,1259,Q#15 - >Cobetia_sp._5-25-4-2_PhaC2_(GFN29728.1),non-specific,284327,665,924,0.000599006,43.3774,pfam06873,SerH,N,cl25786,Cell surface immobilisation antigen SerH	This family consists of several cell surface immobilisation antigen SerH proteins which seem to be specific to Tetrahymena thermophila. The SerH locus of Tetrahymena thermophila is one of several paralogous loci with genes encoding variants of the major cell surface protein known as the immobilisation antigen (i-ag).
816,1261,Q#15 - >Cobetia_sp._5-25-4-2_PhaC2_(GFN29728.1),non-specific,399773,686,857,0.0006493530000000001,42.5511,pfam07010,Endomucin,C,cl37749,Endomucin	This family consists of several mammalian endomucin proteins. Endomucin is an early endothelial-specific antigen that is also expressed on putative hematopoietic progenitor cells.
817,1262,Q#15 - >Cobetia_sp._5-25-4-2_PhaC2_(GFN29728.1),non-specific,373822,749,918,0.000663026,43.5763,pfam15402,Spc7_N,N,cl25815,N-terminus of kinetochore NMS complex subunit Spc7	N-terminus of kinetochore NMS complex subunit Spc7.
818,1264,Q#15 - >Cobetia_sp._5-25-4-2_PhaC2_(GFN29728.1),non-specific,282904,700,931,0.0008449880000000001,43.3664,pfam05109,Herpes_BLLF1,N,cl37540,"Herpes virus major outer envelope glycoprotein (BLLF1)	This family consists of the BLLF1 viral late glycoprotein, also termed gp350/220. It is the most abundantly expressed glycoprotein in the viral envelope of the Herpesviruses and is the major antigen responsible for stimulating the production of neutralising antibodies in vivo."
819,1265,Q#15 - >Cobetia_sp._5-25-4-2_PhaC2_(GFN29728.1),non-specific,254188,642,840,0.00125578,42.4068,pfam07404,TEBP_beta,N,cl06441,"Telomere-binding protein beta subunit (TEBP beta)	This family consists of several telomere-binding protein beta subunits which appear to be specific to the family Oxytrichidae. Telomeres are specialized protein-DNA complexes that compose the ends of eukaryotic chromosomes. Telomeres protect chromosome termini from degradation and recombination and act together with telomerase to ensure complete genome replication. TEBP beta forms a complex with …
820,1267,Q#15 - >Cobetia_sp._5-25-4-2_PhaC2_(GFN29728.1),non-specific,368370,743,820,0.00150569,39.8167,pfam05283,MGC-24,NC,cl27043,"Multi-glycosylated core protein 24 (MGC-24), sialomucin	This family consists of several MGC-24 (or Cd164 antigen) proteins from eukaryotic organisms. MGC-24/CD164 is a sialomucin expressed in many normal and cancerous tissues. In humans, soluble and transmembrane forms of MGC-24 are produced by alternative splicing."
821,1269,Q#15 - >Cobetia_sp._5-25-4-2_PhaC2_(GFN29728.1),non-specific,406015,686,936,0.00163555,42.4541,pfam15449,Retinal,N,cl37892,"Retinal protein	This family of proteins is found in the photoreceptor cells of the retina. Mutations of the gene encoding this protein have been associated with retinal disorders such as retinitis pigmentosa and late-onset progressive retinal atrophy. The function of this family of proteins is unknown, but it is likely to be important in the development and function of the retina."
822,1271,Q#15 - >Cobetia_sp._5-25-4-2_PhaC2_(GFN29728.1),non-specific,369339,690,819,0.00192673,40.5323,pfam07382,HC2,N,cl22465,"Histone H1-like nucleoprotein HC2	This family contains the bacterial histone H1-like nucleoprotein HC2 (approximately 200 residues long), which seems to be found mostly in Chlamydia. HC2 functions in DNA condensation, although it has been suggested that it also has other roles."
823,1272,Q#15 - >Cobetia_sp._5-25-4-2_PhaC2_(GFN29728.1),non-specific,402954,744,877,0.00198511,41.6853,pfam11593,Med3,NC,cl26459,"Mediator complex subunit 3 fungal	Mediator is a large complex of up to 33 proteins that is conserved from plants to fungi to humans - the number and representation of individual subunits varying with species. It is arranged into four different sections, a core, a head, a tail and a kinase-activity part, and the number of subunits within each of these is what varies with species. Overall, Mediator regulates the transcriptional act…
824,1273,Q#15 - >Cobetia_sp._5-25-4-2_PhaC2_(GFN29728.1),non-specific,397558,652,950,0.00209144,41.977,pfam03546,Treacle,N,cl25490,Treacher Collins syndrome protein Treacle	Treacher Collins syndrome protein Treacle.
825,1274,Q#15 - >Cobetia_sp._5-25-4-2_PhaC2_(GFN29728.1),non-specific,407229,698,915,0.0021223,41.3757,pfam17061,PARM,C,cl37917,"PARM	Human PARM-1 is a mucin-like, androgen-regulated transmembrane protein that is present in most tissues, with high levels in the heart, kidney and placenta. It has been shown to be induced and expressed in prostate after castration and may have a role in cell proliferation and immortalisation in prostate cancer."
826,1275,Q#15 - >Cobetia_sp._5-25-4-2_PhaC2_(GFN29728.1),non-specific,368370,718,796,0.00232966,39.4315,pfam05283,MGC-24,C,cl27043,"Multi-glycosylated core protein 24 (MGC-24), sialomucin	This family consists of several MGC-24 (or Cd164 antigen) proteins from eukaryotic organisms. MGC-24/CD164 is a sialomucin expressed in many normal and cancerous tissues. In humans, soluble and transmembrane forms of MGC-24 are produced by alternative splicing."
827,1276,Q#15 - >Cobetia_sp._5-25-4-2_PhaC2_(GFN29728.1),non-specific,369339,848,997,0.00338274,39.7619,pfam07382,HC2, - ,cl22465,"Histone H1-like nucleoprotein HC2	This family contains the bacterial histone H1-like nucleoprotein HC2 (approximately 200 residues long), which seems to be found mostly in Chlamydia. HC2 functions in DNA condensation, although it has been suggested that it also has other roles."
828,1277,Q#15 - >Cobetia_sp._5-25-4-2_PhaC2_(GFN29728.1),non-specific,313663,840,945,0.00362273,41.2571,pfam10479,FSA_C,N,cl28773,Fragile site-associated protein C-terminus	This is the conserved C-terminal half of the protein KIAA1109 which is the fragile site-associated protein FSA. Genome-wide-association studies showed this protein to linked to the susceptibility to coeliac disease. The protein may also be associated with polycystic kidney disease.
829,1279,Q#15 - >Cobetia_sp._5-25-4-2_PhaC2_(GFN29728.1),non-specific,402654,659,927,0.00370872,41.1731,pfam11179,DUF2967,C,cl12728,Protein of unknown function (DUF2967)	This family of proteins with unknown function appears to be restricted to Drosophila.
830,1280,Q#15 - >Cobetia_sp._5-25-4-2_PhaC2_(GFN29728.1),non-specific,369971,700,895,0.00412854,40.9696,pfam08580,KAR9,N,cl25816,"Yeast cortical protein KAR9	The KAR9 protein in Saccharomyces cerevisiae is a cytoskeletal protein required for karyogamy, correct positioning of the mitotic spindle and for orientation of cytoplasmic microtubules. KAR9 localizes at the shmoo tip in mating cells and at the tip of the growing bud in anaphase."
831,1282,Q#15 - >Cobetia_sp._5-25-4-2_PhaC2_(GFN29728.1),non-specific,402174,724,894,0.00414655,40.8592,pfam10428,SOG2,NC,cl25817,RAM signalling pathway protein	SOG2 proteins in Saccharomyces cerevisiae are involved in cell separation and cytokinesis.
832,1284,Q#15 - >Cobetia_sp._5-25-4-2_PhaC2_(GFN29728.1),non-specific,313663,709,830,0.00439583,40.8719,pfam10479,FSA_C,N,cl28773,Fragile site-associated protein C-terminus	This is the conserved C-terminal half of the protein KIAA1109 which is the fragile site-associated protein FSA. Genome-wide-association studies showed this protein to linked to the susceptibility to coeliac disease. The protein may also be associated with polycystic kidney disease.
833,1285,Q#15 - >Cobetia_sp._5-25-4-2_PhaC2_(GFN29728.1),non-specific,404191,670,924,0.00462086,40.5626,pfam13254,DUF4045,N,cl38397,"Domain of unknown function (DUF4045)	This presumed domain is functionally uncharacterized. This domain family is found in bacteria and eukaryotes, and is typically between 384 and 430 amino acids in length."
834,1287,Q#15 - >Cobetia_sp._5-25-4-2_PhaC2_(GFN29728.1),non-specific,369990,729,867,0.00462299,40.2303,pfam08601,PAP1,C,cl25818,"Transcription factor PAP1	The transcription factor Pap1 regulates antioxidant-gene transcription in response to H2O2. This region is cysteine rich. Alkylation of cysteine residues following treatment with a cysteine alkylating agent can mask the accessibility of the nuclear exporter Crm1, triggering nuclear accumulation and Pap1 dependent transcriptional expression."
835,1289,Q#15 - >Cobetia_sp._5-25-4-2_PhaC2_(GFN29728.1),non-specific,368612,850,937,0.00463237,40.596,pfam05783,DLIC,N,cl25911,"Dynein light intermediate chain (DLIC)	This family consists of several eukaryotic dynein light intermediate chain proteins. The light intermediate chains (LICs) of cytoplasmic dynein consist of multiple isoforms, which undergo post-translational modification to produce a large number of species. DLIC1 is known to be involved in assembly, organisation, and function of centrosomes and mitotic spindles when bound to pericentrin. DLIC2 is…
836,1291,Q#15 - >Cobetia_sp._5-25-4-2_PhaC2_(GFN29728.1),non-specific,284603,750,880,0.00479748,40.8322,pfam07218,RAP1,C,cl25626,Rhoptry-associated protein 1 (RAP-1)	This family consists of several rhoptry-associated protein 1 (RAP-1) sequences which appear to be specific to Plasmodium falciparum.
837,1292,Q#15 - >Cobetia_sp._5-25-4-2_PhaC2_(GFN29728.1),non-specific,404191,684,984,0.00508932,40.5626,pfam13254,DUF4045, - ,cl38397,"Domain of unknown function (DUF4045)	This presumed domain is functionally uncharacterized. This domain family is found in bacteria and eukaryotes, and is typically between 384 and 430 amino acids in length."
838,1293,Q#15 - >Cobetia_sp._5-25-4-2_PhaC2_(GFN29728.1),non-specific,406391,773,1004,0.00518962,40.3969,pfam15967,Nucleoporin_FG2,C,cl37900,"Nucleoporin FG repeated region	Nucleoporin_FG2, or nucleoporin p58/p45, is a family of chordate nucleoporins. The proteins carry many repeats of the FG sequence motif."
839,1294,Q#15 - >Cobetia_sp._5-25-4-2_PhaC2_(GFN29728.1),non-specific,114270,728,883,0.00626678,40.0312,pfam05539,Pneumo_att_G,NC,cl25814,Pneumovirinae attachment membrane glycoprotein G	Pneumovirinae attachment membrane glycoprotein G.
840,1295,Q#15 - >Cobetia_sp._5-25-4-2_PhaC2_(GFN29728.1),non-specific,282904,656,937,0.00686748,40.2848,pfam05109,Herpes_BLLF1,N,cl37540,"Herpes virus major outer envelope glycoprotein (BLLF1)	This family consists of the BLLF1 viral late glycoprotein, also termed gp350/220. It is the most abundantly expressed glycoprotein in the viral envelope of the Herpesviruses and is the major antigen responsible for stimulating the production of neutralising antibodies in vivo."
841,1296,Q#15 - >Cobetia_sp._5-25-4-2_PhaC2_(GFN29728.1),non-specific,397558,682,997,0.00865352,39.6658,pfam03546,Treacle,C,cl25490,Treacher Collins syndrome protein Treacle	Treacher Collins syndrome protein Treacle.
842,1297,Q#15 - >Cobetia_sp._5-25-4-2_PhaC2_(GFN29728.1),non-specific,114270,722,895,0.00882681,39.646,pfam05539,Pneumo_att_G,NC,cl25814,Pneumovirinae attachment membrane glycoprotein G	Pneumovirinae attachment membrane glycoprotein G.
843,1298,Q#15 - >Cobetia_sp._5-25-4-2_PhaC2_(GFN29728.1),non-specific,398885,700,892,0.009226,38.8564,pfam05466,BASP1,N,cl37731,Brain acid soluble protein 1 (BASP1 protein)	This family consists of several brain acid soluble protein 1 (BASP1) or neuronal axonal membrane protein NAP-22. The BASP1 is a neuron enriched Ca(2+)-dependent calmodulin-binding protein of unknown function.
844,1300,Q#15 - >Cobetia_sp._5-25-4-2_PhaC2_(GFN29728.1),non-specific,405896,737,982,0.00948006,39.691,pfam15308,CEP170_C,C,cl25909,CEP170 C-terminus	This family includes the C-terminus of centrosomal protein of 170 kDa (CEP170).
845,1301,Q#15 - >Cobetia_sp._5-25-4-2_PhaC2_(GFN29728.1),non-specific,373822,695,843,0.00955271,39.7243,pfam15402,Spc7_N,N,cl25815,N-terminus of kinetochore NMS complex subunit Spc7	N-terminus of kinetochore NMS complex subunit Spc7.
846,1302,Q#15 - >Cobetia_sp._5-25-4-2_PhaC2_(GFN29728.1),non-specific,399773,686,831,0.00957748,39.0844,pfam07010,Endomucin,C,cl37749,Endomucin	This family consists of several mammalian endomucin proteins. Endomucin is an early endothelial-specific antigen that is also expressed on putative hematopoietic progenitor cells.
847,1303,Q#15 - >Cobetia_sp._5-25-4-2_PhaC2_(GFN29728.1),non-specific,402654,796,990,0.00993685,40.0175,pfam11179,DUF2967,C,cl12728,Protein of unknown function (DUF2967)	This family of proteins with unknown function appears to be restricted to Drosophila.
848,1308,Q#16 - >Cobetia_sp._IU_180733JP01_PhaC2-1,non-specific,399773,725,879,4e-10,61.4259,pfam07010,Endomucin,C,cl37749,Endomucin	This family consists of several mammalian endomucin proteins. Endomucin is an early endothelial-specific antigen that is also expressed on putative hematopoietic progenitor cells.
849,1310,Q#16 - >Cobetia_sp._IU_180733JP01_PhaC2-1,non-specific,402654,665,886,9.33e-10,62.7442,pfam11179,DUF2967,C,cl12728,Protein of unknown function (DUF2967)	This family of proteins with unknown function appears to be restricted to Drosophila.
850,1312,Q#16 - >Cobetia_sp._IU_180733JP01_PhaC2-1,non-specific,369339,695,868,3.04e-09,57.481,pfam07382,HC2, - ,cl22465,"Histone H1-like nucleoprotein HC2	This family contains the bacterial histone H1-like nucleoprotein HC2 (approximately 200 residues long), which seems to be found mostly in Chlamydia. HC2 functions in DNA condensation, although it has been suggested that it also has other roles."
851,1314,Q#16 - >Cobetia_sp._IU_180733JP01_PhaC2-1,non-specific,407690,643,885,8.190000000000001e-09,59.2031,pfam17823,DUF5585,C,cl39316,Family of unknown function (DUF5585)	This is a family of unknown function found in chordata.
852,1316,Q#16 - >Cobetia_sp._IU_180733JP01_PhaC2-1,non-specific,369339,690,852,1.54e-08,55.5551,pfam07382,HC2, - ,cl22465,"Histone H1-like nucleoprotein HC2	This family contains the bacterial histone H1-like nucleoprotein HC2 (approximately 200 residues long), which seems to be found mostly in Chlamydia. HC2 functions in DNA condensation, although it has been suggested that it also has other roles."
853,1317,Q#16 - >Cobetia_sp._IU_180733JP01_PhaC2-1,non-specific,399773,733,895,3.25e-08,55.6479,pfam07010,Endomucin,C,cl37749,Endomucin	This family consists of several mammalian endomucin proteins. Endomucin is an early endothelial-specific antigen that is also expressed on putative hematopoietic progenitor cells.
854,1318,Q#16 - >Cobetia_sp._IU_180733JP01_PhaC2-1,non-specific,282904,670,940,5.75e-08,56.8484,pfam05109,Herpes_BLLF1,N,cl37540,"Herpes virus major outer envelope glycoprotein (BLLF1)	This family consists of the BLLF1 viral late glycoprotein, also termed gp350/220. It is the most abundantly expressed glycoprotein in the viral envelope of the Herpesviruses and is the major antigen responsible for stimulating the production of neutralising antibodies in vivo."
855,1320,Q#16 - >Cobetia_sp._IU_180733JP01_PhaC2-1,non-specific,405896,625,861,9.03e-08,55.8694,pfam15308,CEP170_C,NC,cl25909,CEP170 C-terminus	This family includes the C-terminus of centrosomal protein of 170 kDa (CEP170).
856,1322,Q#16 - >Cobetia_sp._IU_180733JP01_PhaC2-1,non-specific,407690,668,924,1.43e-07,54.9659,pfam17823,DUF5585,C,cl39316,Family of unknown function (DUF5585)	This is a family of unknown function found in chordata.
857,1323,Q#16 - >Cobetia_sp._IU_180733JP01_PhaC2-1,non-specific,402654,710,911,1.4599999999999998e-07,55.4254,pfam11179,DUF2967,C,cl12728,Protein of unknown function (DUF2967)	This family of proteins with unknown function appears to be restricted to Drosophila.
858,1324,Q#16 - >Cobetia_sp._IU_180733JP01_PhaC2-1,non-specific,402174,685,856,4.82e-07,53.1856,pfam10428,SOG2,NC,cl25817,RAM signalling pathway protein	SOG2 proteins in Saccharomyces cerevisiae are involved in cell separation and cytokinesis.
859,1326,Q#16 - >Cobetia_sp._IU_180733JP01_PhaC2-1,non-specific,407229,707,897,7.38e-07,51.7761,pfam17061,PARM,C,cl37917,"PARM	Human PARM-1 is a mucin-like, androgen-regulated transmembrane protein that is present in most tissues, with high levels in the heart, kidney and placenta. It has been shown to be induced and expressed in prostate after castration and may have a role in cell proliferation and immortalisation in prostate cancer."
860,1328,Q#16 - >Cobetia_sp._IU_180733JP01_PhaC2-1,non-specific,407690,702,914,5.53e-06,49.9583,pfam17823,DUF5585,C,cl39316,Family of unknown function (DUF5585)	This is a family of unknown function found in chordata.
861,1329,Q#16 - >Cobetia_sp._IU_180733JP01_PhaC2-1,non-specific,407690,708,942,7.85e-06,49.5731,pfam17823,DUF5585,C,cl39316,Family of unknown function (DUF5585)	This is a family of unknown function found in chordata.
862,1330,Q#16 - >Cobetia_sp._IU_180733JP01_PhaC2-1,non-specific,282904,656,940,8.25e-06,49.9148,pfam05109,Herpes_BLLF1,N,cl37540,"Herpes virus major outer envelope glycoprotein (BLLF1)	This family consists of the BLLF1 viral late glycoprotein, also termed gp350/220. It is the most abundantly expressed glycoprotein in the viral envelope of the Herpesviruses and is the major antigen responsible for stimulating the production of neutralising antibodies in vivo."
863,1331,Q#16 - >Cobetia_sp._IU_180733JP01_PhaC2-1,non-specific,402174,719,886,9.35e-06,49.3336,pfam10428,SOG2,NC,cl25817,RAM signalling pathway protein	SOG2 proteins in Saccharomyces cerevisiae are involved in cell separation and cytokinesis.
864,1332,Q#16 - >Cobetia_sp._IU_180733JP01_PhaC2-1,non-specific,407690,665,897,1.01e-05,49.1879,pfam17823,DUF5585,NC,cl39316,Family of unknown function (DUF5585)	This is a family of unknown function found in chordata.
865,1333,Q#16 - >Cobetia_sp._IU_180733JP01_PhaC2-1,non-specific,369990,774,892,1.6e-05,47.9343,pfam08601,PAP1,C,cl25818,"Transcription factor PAP1	The transcription factor Pap1 regulates antioxidant-gene transcription in response to H2O2. This region is cysteine rich. Alkylation of cysteine residues following treatment with a cysteine alkylating agent can mask the accessibility of the nuclear exporter Crm1, triggering nuclear accumulation and Pap1 dependent transcriptional expression."
866,1335,Q#16 - >Cobetia_sp._IU_180733JP01_PhaC2-1,non-specific,402174,737,898,1.8e-05,48.178000000000004,pfam10428,SOG2,NC,cl25817,RAM signalling pathway protein	SOG2 proteins in Saccharomyces cerevisiae are involved in cell separation and cytokinesis.
867,1336,Q#16 - >Cobetia_sp._IU_180733JP01_PhaC2-1,non-specific,403915,738,882,1.88e-05,45.9397,pfam12855,Ecl1, - ,cl15121,"Life-span regulatory factor	This family is involved in the chronological life-span of S. cerevisiae. Over-expression leads to an extended viability of wild-type strains, indicating a role in regulation."
868,1338,Q#16 - >Cobetia_sp._IU_180733JP01_PhaC2-1,non-specific,401607,713,942,2.09e-05,48.3012,pfam09726,Macoilin,NC,cl25928,"Macoilin family	The Macoilin proteins has an N-terminal portion that is composed of 5 trasnmembrane helices, followed by a C-terminal coiled-coil region. Macoilin is a highly conserved protein present in eukaryotes. Macoilin appears to be found in the ER and be involved in the function of neurons."
869,1340,Q#16 - >Cobetia_sp._IU_180733JP01_PhaC2-1,non-specific,405896,727,918,2.09e-05,48.1654,pfam15308,CEP170_C,NC,cl25909,CEP170 C-terminus	This family includes the C-terminus of centrosomal protein of 170 kDa (CEP170).
870,1341,Q#16 - >Cobetia_sp._IU_180733JP01_PhaC2-1,non-specific,399221,708,942,2.2100000000000002e-05,48.2112,pfam06075,DUF936,C,cl25811,Plant protein of unknown function (DUF936)	This family consists of several hypothetical proteins from Arabidopsis thaliana and Oryza sativa. The function of this family is unknown.
871,1343,Q#16 - >Cobetia_sp._IU_180733JP01_PhaC2-1,non-specific,114270,753,934,2.4e-05,47.7352,pfam05539,Pneumo_att_G,NC,cl25814,Pneumovirinae attachment membrane glycoprotein G	Pneumovirinae attachment membrane glycoprotein G.
872,1345,Q#16 - >Cobetia_sp._IU_180733JP01_PhaC2-1,non-specific,282904,721,935,2.64e-05,47.9888,pfam05109,Herpes_BLLF1,NC,cl37540,"Herpes virus major outer envelope glycoprotein (BLLF1)	This family consists of the BLLF1 viral late glycoprotein, also termed gp350/220. It is the most abundantly expressed glycoprotein in the viral envelope of the Herpesviruses and is the major antigen responsible for stimulating the production of neutralising antibodies in vivo."
873,1346,Q#16 - >Cobetia_sp._IU_180733JP01_PhaC2-1,non-specific,114270,686,899,2.6600000000000003e-05,47.7352,pfam05539,Pneumo_att_G,N,cl25814,Pneumovirinae attachment membrane glycoprotein G	Pneumovirinae attachment membrane glycoprotein G.
874,1347,Q#16 - >Cobetia_sp._IU_180733JP01_PhaC2-1,non-specific,284327,676,888,2.8699999999999996e-05,47.6146,pfam06873,SerH,N,cl25786,Cell surface immobilisation antigen SerH	This family consists of several cell surface immobilisation antigen SerH proteins which seem to be specific to Tetrahymena thermophila. The SerH locus of Tetrahymena thermophila is one of several paralogous loci with genes encoding variants of the major cell surface protein known as the immobilisation antigen (i-ag).
875,1349,Q#16 - >Cobetia_sp._IU_180733JP01_PhaC2-1,non-specific,399221,677,906,2.9100000000000003e-05,47.826,pfam06075,DUF936,NC,cl25811,Plant protein of unknown function (DUF936)	This family consists of several hypothetical proteins from Arabidopsis thaliana and Oryza sativa. The function of this family is unknown.
876,1350,Q#16 - >Cobetia_sp._IU_180733JP01_PhaC2-1,non-specific,282904,697,910,4.23e-05,47.6036,pfam05109,Herpes_BLLF1,NC,cl37540,"Herpes virus major outer envelope glycoprotein (BLLF1)	This family consists of the BLLF1 viral late glycoprotein, also termed gp350/220. It is the most abundantly expressed glycoprotein in the viral envelope of the Herpesviruses and is the major antigen responsible for stimulating the production of neutralising antibodies in vivo."
877,1351,Q#16 - >Cobetia_sp._IU_180733JP01_PhaC2-1,non-specific,398885,661,848,5.59e-05,45.7899,pfam05466,BASP1, - ,cl37731,Brain acid soluble protein 1 (BASP1 protein)	This family consists of several brain acid soluble protein 1 (BASP1) or neuronal axonal membrane protein NAP-22. The BASP1 is a neuron enriched Ca(2+)-dependent calmodulin-binding protein of unknown function.
878,1353,Q#16 - >Cobetia_sp._IU_180733JP01_PhaC2-1,non-specific,369990,717,890,5.9699999999999994e-05,46.3935,pfam08601,PAP1,C,cl25818,"Transcription factor PAP1	The transcription factor Pap1 regulates antioxidant-gene transcription in response to H2O2. This region is cysteine rich. Alkylation of cysteine residues following treatment with a cysteine alkylating agent can mask the accessibility of the nuclear exporter Crm1, triggering nuclear accumulation and Pap1 dependent transcriptional expression."
879,1354,Q#16 - >Cobetia_sp._IU_180733JP01_PhaC2-1,non-specific,282904,700,917,8.4e-05,46.448,pfam05109,Herpes_BLLF1,NC,cl37540,"Herpes virus major outer envelope glycoprotein (BLLF1)	This family consists of the BLLF1 viral late glycoprotein, also termed gp350/220. It is the most abundantly expressed glycoprotein in the viral envelope of the Herpesviruses and is the major antigen responsible for stimulating the production of neutralising antibodies in vivo."
880,1355,Q#16 - >Cobetia_sp._IU_180733JP01_PhaC2-1,non-specific,399773,744,906,8.85e-05,45.2475,pfam07010,Endomucin,C,cl37749,Endomucin	This family consists of several mammalian endomucin proteins. Endomucin is an early endothelial-specific antigen that is also expressed on putative hematopoietic progenitor cells.
881,1356,Q#16 - >Cobetia_sp._IU_180733JP01_PhaC2-1,non-specific,407690,743,927,0.00010598799999999999,45.7211,pfam17823,DUF5585,C,cl39316,Family of unknown function (DUF5585)	This is a family of unknown function found in chordata.
882,1357,Q#16 - >Cobetia_sp._IU_180733JP01_PhaC2-1,non-specific,399773,775,933,0.000131674,44.4771,pfam07010,Endomucin,C,cl37749,Endomucin	This family consists of several mammalian endomucin proteins. Endomucin is an early endothelial-specific antigen that is also expressed on putative hematopoietic progenitor cells.
883,1358,Q#16 - >Cobetia_sp._IU_180733JP01_PhaC2-1,non-specific,406391,700,930,0.000131977,45.7897,pfam15967,Nucleoporin_FG2,C,cl37900,"Nucleoporin FG repeated region	Nucleoporin_FG2, or nucleoporin p58/p45, is a family of chordate nucleoporins. The proteins carry many repeats of the FG sequence motif."
884,1360,Q#16 - >Cobetia_sp._IU_180733JP01_PhaC2-1,non-specific,313663,760,892,0.00014503700000000001,45.4943,pfam10479,FSA_C,N,cl28773,Fragile site-associated protein C-terminus	This is the conserved C-terminal half of the protein KIAA1109 which is the fragile site-associated protein FSA. Genome-wide-association studies showed this protein to linked to the susceptibility to coeliac disease. The protein may also be associated with polycystic kidney disease.
885,1362,Q#16 - >Cobetia_sp._IU_180733JP01_PhaC2-1,non-specific,407229,682,888,0.00024725400000000003,44.0721,pfam17061,PARM,C,cl37917,"PARM	Human PARM-1 is a mucin-like, androgen-regulated transmembrane protein that is present in most tissues, with high levels in the heart, kidney and placenta. It has been shown to be induced and expressed in prostate after castration and may have a role in cell proliferation and immortalisation in prostate cancer."
886,1363,Q#16 - >Cobetia_sp._IU_180733JP01_PhaC2-1,non-specific,402225,796,927,0.000270537,43.3628,pfam10500,SR-25,C,cl26281,"Nuclear RNA-splicing-associated protein	SR-25, otherwise known as ADP-ribosylation factor-like factor 6-interacting protein 4, is expressed in virtually all tissues. At the N-terminus there is a repeat of serine-arginine (SR repeat), and towards the middle of the protein there are clusters of both serines and of basic amino acids. The presence of many nuclear localization signals strongly implies that this is a nuclear protein that may…
887,1365,Q#16 - >Cobetia_sp._IU_180733JP01_PhaC2-1,non-specific,402174,693,880,0.000272963,44.326,pfam10428,SOG2,NC,cl25817,RAM signalling pathway protein	SOG2 proteins in Saccharomyces cerevisiae are involved in cell separation and cytokinesis.
888,1366,Q#16 - >Cobetia_sp._IU_180733JP01_PhaC2-1,non-specific,399248,806,891,0.000326871,42.3739,pfam06112,Herpes_capsid,N,cl05575,Gammaherpesvirus capsid protein	This family consists of several Gammaherpesvirus capsid proteins. The exact function of this family is unknown.
889,1368,Q#16 - >Cobetia_sp._IU_180733JP01_PhaC2-1,non-specific,403915,770,915,0.00036005300000000004,42.0877,pfam12855,Ecl1, - ,cl15121,"Life-span regulatory factor	This family is involved in the chronological life-span of S. cerevisiae. Over-expression leads to an extended viability of wild-type strains, indicating a role in regulation."
890,1369,Q#16 - >Cobetia_sp._IU_180733JP01_PhaC2-1,non-specific,369339,670,802,0.000387058,42.4583,pfam07382,HC2,N,cl22465,"Histone H1-like nucleoprotein HC2	This family contains the bacterial histone H1-like nucleoprotein HC2 (approximately 200 residues long), which seems to be found mostly in Chlamydia. HC2 functions in DNA condensation, although it has been suggested that it also has other roles."
891,1370,Q#16 - >Cobetia_sp._IU_180733JP01_PhaC2-1,non-specific,397558,661,928,0.00044494699999999995,43.903,pfam03546,Treacle,N,cl25490,Treacher Collins syndrome protein Treacle	Treacher Collins syndrome protein Treacle.
892,1372,Q#16 - >Cobetia_sp._IU_180733JP01_PhaC2-1,non-specific,369990,766,897,0.000474423,43.3119,pfam08601,PAP1,C,cl25818,"Transcription factor PAP1	The transcription factor Pap1 regulates antioxidant-gene transcription in response to H2O2. This region is cysteine rich. Alkylation of cysteine residues following treatment with a cysteine alkylating agent can mask the accessibility of the nuclear exporter Crm1, triggering nuclear accumulation and Pap1 dependent transcriptional expression."
893,1373,Q#16 - >Cobetia_sp._IU_180733JP01_PhaC2-1,non-specific,373822,726,903,0.0005029030000000001,43.9615,pfam15402,Spc7_N,N,cl25815,N-terminus of kinetochore NMS complex subunit Spc7	N-terminus of kinetochore NMS complex subunit Spc7.
894,1375,Q#16 - >Cobetia_sp._IU_180733JP01_PhaC2-1,non-specific,313663,745,878,0.000504453,43.9535,pfam10479,FSA_C,N,cl28773,Fragile site-associated protein C-terminus	This is the conserved C-terminal half of the protein KIAA1109 which is the fragile site-associated protein FSA. Genome-wide-association studies showed this protein to linked to the susceptibility to coeliac disease. The protein may also be associated with polycystic kidney disease.
895,1376,Q#16 - >Cobetia_sp._IU_180733JP01_PhaC2-1,non-specific,405896,686,919,0.000520696,43.9282,pfam15308,CEP170_C,NC,cl25909,CEP170 C-terminus	This family includes the C-terminus of centrosomal protein of 170 kDa (CEP170).
896,1377,Q#16 - >Cobetia_sp._IU_180733JP01_PhaC2-1,non-specific,284603,794,934,0.000524131,43.9138,pfam07218,RAP1,C,cl25626,Rhoptry-associated protein 1 (RAP-1)	This family consists of several rhoptry-associated protein 1 (RAP-1) sequences which appear to be specific to Plasmodium falciparum.
897,1379,Q#16 - >Cobetia_sp._IU_180733JP01_PhaC2-1,non-specific,284327,680,875,0.000529223,43.3774,pfam06873,SerH,N,cl25786,Cell surface immobilisation antigen SerH	This family consists of several cell surface immobilisation antigen SerH proteins which seem to be specific to Tetrahymena thermophila. The SerH locus of Tetrahymena thermophila is one of several paralogous loci with genes encoding variants of the major cell surface protein known as the immobilisation antigen (i-ag).
898,1380,Q#16 - >Cobetia_sp._IU_180733JP01_PhaC2-1,non-specific,406203,738,941,0.00068155,43.3647,pfam15712,NPAT_C,NC,cl25855,NPAT C-terminus	NPAT C-terminus.
899,1382,Q#16 - >Cobetia_sp._IU_180733JP01_PhaC2-1,non-specific,402654,662,855,0.000792017,43.4843,pfam11179,DUF2967,C,cl12728,Protein of unknown function (DUF2967)	This family of proteins with unknown function appears to be restricted to Drosophila.
900,1383,Q#16 - >Cobetia_sp._IU_180733JP01_PhaC2-1,non-specific,402654,764,940,0.00103089,43.0991,pfam11179,DUF2967,C,cl12728,Protein of unknown function (DUF2967)	This family of proteins with unknown function appears to be restricted to Drosophila.
901,1384,Q#16 - >Cobetia_sp._IU_180733JP01_PhaC2-1,non-specific,282904,643,896,0.00104895,42.9812,pfam05109,Herpes_BLLF1,N,cl37540,"Herpes virus major outer envelope glycoprotein (BLLF1)	This family consists of the BLLF1 viral late glycoprotein, also termed gp350/220. It is the most abundantly expressed glycoprotein in the viral envelope of the Herpesviruses and is the major antigen responsible for stimulating the production of neutralising antibodies in vivo."
902,1385,Q#16 - >Cobetia_sp._IU_180733JP01_PhaC2-1,non-specific,369990,739,862,0.00115984,42.1563,pfam08601,PAP1,C,cl25818,"Transcription factor PAP1	The transcription factor Pap1 regulates antioxidant-gene transcription in response to H2O2. This region is cysteine rich. Alkylation of cysteine residues following treatment with a cysteine alkylating agent can mask the accessibility of the nuclear exporter Crm1, triggering nuclear accumulation and Pap1 dependent transcriptional expression."
903,1386,Q#16 - >Cobetia_sp._IU_180733JP01_PhaC2-1,non-specific,398885,683,886,0.00117025,41.5527,pfam05466,BASP1, - ,cl37731,Brain acid soluble protein 1 (BASP1 protein)	This family consists of several brain acid soluble protein 1 (BASP1) or neuronal axonal membrane protein NAP-22. The BASP1 is a neuron enriched Ca(2+)-dependent calmodulin-binding protein of unknown function.
904,1387,Q#16 - >Cobetia_sp._IU_180733JP01_PhaC2-1,non-specific,313663,778,894,0.00124399,42.4127,pfam10479,FSA_C,N,cl28773,Fragile site-associated protein C-terminus	This is the conserved C-terminal half of the protein KIAA1109 which is the fragile site-associated protein FSA. Genome-wide-association studies showed this protein to linked to the susceptibility to coeliac disease. The protein may also be associated with polycystic kidney disease.
905,1388,Q#16 - >Cobetia_sp._IU_180733JP01_PhaC2-1,non-specific,282904,686,917,0.00128279,42.596000000000004,pfam05109,Herpes_BLLF1,NC,cl37540,"Herpes virus major outer envelope glycoprotein (BLLF1)	This family consists of the BLLF1 viral late glycoprotein, also termed gp350/220. It is the most abundantly expressed glycoprotein in the viral envelope of the Herpesviruses and is the major antigen responsible for stimulating the production of neutralising antibodies in vivo."
906,1389,Q#16 - >Cobetia_sp._IU_180733JP01_PhaC2-1,non-specific,284603,775,897,0.00129457,42.373000000000005,pfam07218,RAP1,C,cl25626,Rhoptry-associated protein 1 (RAP-1)	This family consists of several rhoptry-associated protein 1 (RAP-1) sequences which appear to be specific to Plasmodium falciparum.
907,1390,Q#16 - >Cobetia_sp._IU_180733JP01_PhaC2-1,non-specific,404191,683,869,0.00136548,42.1034,pfam13254,DUF4045,N,cl38397,"Domain of unknown function (DUF4045)	This presumed domain is functionally uncharacterized. This domain family is found in bacteria and eukaryotes, and is typically between 384 and 430 amino acids in length."
908,1392,Q#16 - >Cobetia_sp._IU_180733JP01_PhaC2-1,non-specific,313663,680,821,0.00141794,42.4127,pfam10479,FSA_C,N,cl28773,Fragile site-associated protein C-terminus	This is the conserved C-terminal half of the protein KIAA1109 which is the fragile site-associated protein FSA. Genome-wide-association studies showed this protein to linked to the susceptibility to coeliac disease. The protein may also be associated with polycystic kidney disease.
909,1394,Q#16 - >Cobetia_sp._IU_180733JP01_PhaC2-1,non-specific,401607,634,831,0.00205643,41.7529,pfam09726,Macoilin,NC,cl25928,"Macoilin family	The Macoilin proteins has an N-terminal portion that is composed of 5 trasnmembrane helices, followed by a C-terminal coiled-coil region. Macoilin is a highly conserved protein present in eukaryotes. Macoilin appears to be found in the ER and be involved in the function of neurons."
910,1395,Q#16 - >Cobetia_sp._IU_180733JP01_PhaC2-1,non-specific,407690,659,937,0.00217759,41.4839,pfam17823,DUF5585,N,cl39316,Family of unknown function (DUF5585)	This is a family of unknown function found in chordata.
911,1396,Q#16 - >Cobetia_sp._IU_180733JP01_PhaC2-1,non-specific,397558,659,927,0.00219202,41.5918,pfam03546,Treacle,N,cl25490,Treacher Collins syndrome protein Treacle	Treacher Collins syndrome protein Treacle.
912,1397,Q#16 - >Cobetia_sp._IU_180733JP01_PhaC2-1,non-specific,373822,657,840,0.00220698,41.6503,pfam15402,Spc7_N,N,cl25815,N-terminus of kinetochore NMS complex subunit Spc7	N-terminus of kinetochore NMS complex subunit Spc7.
913,1398,Q#16 - >Cobetia_sp._IU_180733JP01_PhaC2-1,non-specific,399773,665,831,0.00228426,41.0104,pfam07010,Endomucin,C,cl37749,Endomucin	This family consists of several mammalian endomucin proteins. Endomucin is an early endothelial-specific antigen that is also expressed on putative hematopoietic progenitor cells.
914,1399,Q#16 - >Cobetia_sp._IU_180733JP01_PhaC2-1,non-specific,405896,745,919,0.00237653,41.617,pfam15308,CEP170_C,C,cl25909,CEP170 C-terminus	This family includes the C-terminus of centrosomal protein of 170 kDa (CEP170).
915,1400,Q#16 - >Cobetia_sp._IU_180733JP01_PhaC2-1,non-specific,369740,796,899,0.00246589,41.5549,pfam08192,Peptidase_S64,C,cl06992,"Peptidase family S64	This family of fungal proteins is involved in the processing of membrane bound transcription factor Stp1. The processing causes the signalling domain of Stp1 to be passed to the nucleus where several permease genes are induced. The permeases are important for uptake of amino acids, and processing of tp1 only occurs in an amino acid-rich environment. This family is predicted to be distantly relate…
916,1402,Q#16 - >Cobetia_sp._IU_180733JP01_PhaC2-1,non-specific,282904,657,907,0.00248393,41.8256,pfam05109,Herpes_BLLF1,N,cl37540,"Herpes virus major outer envelope glycoprotein (BLLF1)	This family consists of the BLLF1 viral late glycoprotein, also termed gp350/220. It is the most abundantly expressed glycoprotein in the viral envelope of the Herpesviruses and is the major antigen responsible for stimulating the production of neutralising antibodies in vivo."
917,1405,Q#16 - >Cobetia_sp._IU_180733JP01_PhaC2-1,non-specific,402225,818,929,0.00285184,40.2813,pfam10500,SR-25,C,cl26281,"Nuclear RNA-splicing-associated protein	SR-25, otherwise known as ADP-ribosylation factor-like factor 6-interacting protein 4, is expressed in virtually all tissues. At the N-terminus there is a repeat of serine-arginine (SR repeat), and towards the middle of the protein there are clusters of both serines and of basic amino acids. The presence of many nuclear localization signals strongly implies that this is a nuclear protein that may…
918,1406,Q#16 - >Cobetia_sp._IU_180733JP01_PhaC2-1,non-specific,406265,760,897,0.00315155,41.3237,pfam15782,GREB1,NC,cl25819,Gene regulated by oestrogen in breast cancer	GREB1 (gene regulated by estrogen in breast cancer 1) was first identified as an oestrogen-regulated gene expressed in breast cancer. Its exact function is not known but its expression is regulated by the coordinated binding of oestrogen-receptors to distal sites interacting with Pol II to activate gene transcription from core promoters located at a considerable distance from the greb1 gene.
919,1408,Q#16 - >Cobetia_sp._IU_180733JP01_PhaC2-1,non-specific,369339,665,786,0.00317593,39.7619,pfam07382,HC2,N,cl22465,"Histone H1-like nucleoprotein HC2	This family contains the bacterial histone H1-like nucleoprotein HC2 (approximately 200 residues long), which seems to be found mostly in Chlamydia. HC2 functions in DNA condensation, although it has been suggested that it also has other roles."
920,1409,Q#16 - >Cobetia_sp._IU_180733JP01_PhaC2-1,non-specific,114270,758,924,0.00326082,40.8016,pfam05539,Pneumo_att_G,NC,cl25814,Pneumovirinae attachment membrane glycoprotein G	Pneumovirinae attachment membrane glycoprotein G.
921,1410,Q#16 - >Cobetia_sp._IU_180733JP01_PhaC2-1,non-specific,399773,799,932,0.00348458,40.24,pfam07010,Endomucin,C,cl37749,Endomucin	This family consists of several mammalian endomucin proteins. Endomucin is an early endothelial-specific antigen that is also expressed on putative hematopoietic progenitor cells.
922,1411,Q#16 - >Cobetia_sp._IU_180733JP01_PhaC2-1,non-specific,284327,676,891,0.00355513,40.681,pfam06873,SerH,NC,cl25786,Cell surface immobilisation antigen SerH	This family consists of several cell surface immobilisation antigen SerH proteins which seem to be specific to Tetrahymena thermophila. The SerH locus of Tetrahymena thermophila is one of several paralogous loci with genes encoding variants of the major cell surface protein known as the immobilisation antigen (i-ag).
923,1412,Q#16 - >Cobetia_sp._IU_180733JP01_PhaC2-1,non-specific,403915,702,846,0.00358144,39.3913,pfam12855,Ecl1, - ,cl15121,"Life-span regulatory factor	This family is involved in the chronological life-span of S. cerevisiae. Over-expression leads to an extended viability of wild-type strains, indicating a role in regulation."
924,1413,Q#16 - >Cobetia_sp._IU_180733JP01_PhaC2-1,non-specific,369339,762,933,0.00362844,39.3767,pfam07382,HC2, - ,cl22465,"Histone H1-like nucleoprotein HC2	This family contains the bacterial histone H1-like nucleoprotein HC2 (approximately 200 residues long), which seems to be found mostly in Chlamydia. HC2 functions in DNA condensation, although it has been suggested that it also has other roles."
925,1414,Q#16 - >Cobetia_sp._IU_180733JP01_PhaC2-1,non-specific,370537,684,857,0.00407352,40.5733,pfam09507,CDC27,NC,cl25760,"DNA polymerase subunit Cdc27	This protein forms the C subunit of DNA polymerase delta. It carries the essential residues for binding to the Pol1 subunit of polymerase alpha, from residues 293-332, which are characterized by the motif D--G--VT, referred to as the DPIM motif. The first 160 residues of the protein form the minimal domain for binding to the B subunit, Cdc1, of polymerase delta, the final 10 C-terminal residues, …
926,1416,Q#16 - >Cobetia_sp._IU_180733JP01_PhaC2-1,non-specific,402088,684,832,0.00478453,40.398,pfam10310,DUF5427,C,cl24229,"Family of unknown function (DUF5427)	This is a domain of unknown function. Family members found in Saccharomyces cerevisiae, are synthetic lethal with genes involved in maintenance of telomere capping. However, experimental evidence is yet to verify the exact function of family members and the domain."
927,1418,Q#16 - >Cobetia_sp._IU_180733JP01_PhaC2-1,non-specific,399221,671,879,0.0053667,40.5072,pfam06075,DUF936,NC,cl25811,Plant protein of unknown function (DUF936)	This family consists of several hypothetical proteins from Arabidopsis thaliana and Oryza sativa. The function of this family is unknown.
928,1419,Q#16 - >Cobetia_sp._IU_180733JP01_PhaC2-1,non-specific,406391,686,828,0.00639129,40.0117,pfam15967,Nucleoporin_FG2,C,cl37900,"Nucleoporin FG repeated region	Nucleoporin_FG2, or nucleoporin p58/p45, is a family of chordate nucleoporins. The proteins carry many repeats of the FG sequence motif."
929,1422,Q#16 - >Cobetia_sp._IU_180733JP01_PhaC2-1,non-specific,369740,728,886,0.00788483,40.0141,pfam08192,Peptidase_S64,C,cl06992,"Peptidase family S64	This family of fungal proteins is involved in the processing of membrane bound transcription factor Stp1. The processing causes the signalling domain of Stp1 to be passed to the nucleus where several permease genes are induced. The permeases are important for uptake of amino acids, and processing of tp1 only occurs in an amino acid-rich environment. This family is predicted to be distantly relate…
930,1423,Q#16 - >Cobetia_sp._IU_180733JP01_PhaC2-1,non-specific,397968,746,866,0.00792149,39.3208,pfam04086,SRP-alpha_N,NC,cl04392,"Signal recognition particle, alpha subunit, N-terminal	SRP is a complex of six distinct polypeptides and a 7S RNA that is essential for transferring nascent polypeptide chains that are destined for export from the cell to the translocation apparatus of the endoplasmic reticulum (ER) membrane. SRP binds hydrophobic signal sequences as they emerge from the ribosome, and arrests translation."
931,1425,Q#16 - >Cobetia_sp._IU_180733JP01_PhaC2-1,non-specific,405955,707,934,0.00891382,39.445,pfam15374,CCDC71L,NC,cl21212,"Coiled-coil domain-containing protein 71L	The protein family, Coiled-coil domain-containing protein 71L, is a domain of unknown function, which is found in eukaryotes."
932,1427,Q#16 - >Cobetia_sp._IU_180733JP01_PhaC2-1,non-specific,397896,720,856,0.009684,39.6386,pfam03999,MAP65_ASE1,N,cl27203,Microtubule associated protein (MAP65/ASE1 family)	Microtubule associated protein (MAP65/ASE1 family).
933,1429,Q#16 - >Cobetia_sp._IU_180733JP01_PhaC2-1,non-specific,369971,700,919,0.009965100000000001,39.4288,pfam08580,KAR9,N,cl25816,"Yeast cortical protein KAR9	The KAR9 protein in Saccharomyces cerevisiae is a cytoskeletal protein required for karyogamy, correct positioning of the mitotic spindle and for orientation of cytoplasmic microtubules. KAR9 localizes at the shmoo tip in mating cells and at the tip of the growing bud in anaphase."
934,1435,Q#17 - >Cobetia_MB87_PhaC2,non-specific,369339,695,882,2.9100000000000003e-10,60.5626,pfam07382,HC2, - ,cl22465,"Histone H1-like nucleoprotein HC2	This family contains the bacterial histone H1-like nucleoprotein HC2 (approximately 200 residues long), which seems to be found mostly in Chlamydia. HC2 functions in DNA condensation, although it has been suggested that it also has other roles."
935,1437,Q#17 - >Cobetia_MB87_PhaC2,non-specific,369339,686,854,3.27e-09,57.481,pfam07382,HC2, - ,cl22465,"Histone H1-like nucleoprotein HC2	This family contains the bacterial histone H1-like nucleoprotein HC2 (approximately 200 residues long), which seems to be found mostly in Chlamydia. HC2 functions in DNA condensation, although it has been suggested that it also has other roles."
936,1438,Q#17 - >Cobetia_MB87_PhaC2,non-specific,407690,643,923,1.42e-08,58.4327,pfam17823,DUF5585,C,cl39316,Family of unknown function (DUF5585)	This is a family of unknown function found in chordata.
937,1440,Q#17 - >Cobetia_MB87_PhaC2,non-specific,399773,729,888,1.56e-08,56.8035,pfam07010,Endomucin,C,cl37749,Endomucin	This family consists of several mammalian endomucin proteins. Endomucin is an early endothelial-specific antigen that is also expressed on putative hematopoietic progenitor cells.
938,1442,Q#17 - >Cobetia_MB87_PhaC2,non-specific,399773,707,869,6.900000000000001e-08,54.4923,pfam07010,Endomucin,C,cl37749,Endomucin	This family consists of several mammalian endomucin proteins. Endomucin is an early endothelial-specific antigen that is also expressed on putative hematopoietic progenitor cells.
939,1443,Q#17 - >Cobetia_MB87_PhaC2,non-specific,369339,689,803,2.61e-07,51.7031,pfam07382,HC2,N,cl22465,"Histone H1-like nucleoprotein HC2	This family contains the bacterial histone H1-like nucleoprotein HC2 (approximately 200 residues long), which seems to be found mostly in Chlamydia. HC2 functions in DNA condensation, although it has been suggested that it also has other roles."
940,1444,Q#17 - >Cobetia_MB87_PhaC2,non-specific,369339,720,907,3.4e-07,51.3179,pfam07382,HC2, - ,cl22465,"Histone H1-like nucleoprotein HC2	This family contains the bacterial histone H1-like nucleoprotein HC2 (approximately 200 residues long), which seems to be found mostly in Chlamydia. HC2 functions in DNA condensation, although it has been suggested that it also has other roles."
941,1445,Q#17 - >Cobetia_MB87_PhaC2,non-specific,399221,692,910,5.870000000000001e-07,53.2188,pfam06075,DUF936,NC,cl25811,Plant protein of unknown function (DUF936)	This family consists of several hypothetical proteins from Arabidopsis thaliana and Oryza sativa. The function of this family is unknown.
942,1447,Q#17 - >Cobetia_MB87_PhaC2,non-specific,405896,674,901,1.03e-06,52.4026,pfam15308,CEP170_C,NC,cl25909,CEP170 C-terminus	This family includes the C-terminus of centrosomal protein of 170 kDa (CEP170).
943,1449,Q#17 - >Cobetia_MB87_PhaC2,non-specific,402654,675,903,1.31e-06,52.3438,pfam11179,DUF2967,C,cl12728,Protein of unknown function (DUF2967)	This family of proteins with unknown function appears to be restricted to Drosophila.
944,1451,Q#17 - >Cobetia_MB87_PhaC2,non-specific,407229,727,889,2.11e-06,50.6205,pfam17061,PARM,C,cl37917,"PARM	Human PARM-1 is a mucin-like, androgen-regulated transmembrane protein that is present in most tissues, with high levels in the heart, kidney and placenta. It has been shown to be induced and expressed in prostate after castration and may have a role in cell proliferation and immortalisation in prostate cancer."
945,1453,Q#17 - >Cobetia_MB87_PhaC2,non-specific,402174,663,851,2.34e-06,51.2596,pfam10428,SOG2,NC,cl25817,RAM signalling pathway protein	SOG2 proteins in Saccharomyces cerevisiae are involved in cell separation and cytokinesis.
946,1455,Q#17 - >Cobetia_MB87_PhaC2,non-specific,402654,710,931,3.37e-06,51.1882,pfam11179,DUF2967,C,cl12728,Protein of unknown function (DUF2967)	This family of proteins with unknown function appears to be restricted to Drosophila.
947,1456,Q#17 - >Cobetia_MB87_PhaC2,non-specific,402174,718,900,3.94e-06,50.4892,pfam10428,SOG2,NC,cl25817,RAM signalling pathway protein	SOG2 proteins in Saccharomyces cerevisiae are involved in cell separation and cytokinesis.
948,1457,Q#17 - >Cobetia_MB87_PhaC2,non-specific,282904,656,906,3.98e-06,50.6852,pfam05109,Herpes_BLLF1,N,cl37540,"Herpes virus major outer envelope glycoprotein (BLLF1)	This family consists of the BLLF1 viral late glycoprotein, also termed gp350/220. It is the most abundantly expressed glycoprotein in the viral envelope of the Herpesviruses and is the major antigen responsible for stimulating the production of neutralising antibodies in vivo."
949,1459,Q#17 - >Cobetia_MB87_PhaC2,non-specific,407690,668,900,4.56e-06,50.3435,pfam17823,DUF5585,C,cl39316,Family of unknown function (DUF5585)	This is a family of unknown function found in chordata.
950,1460,Q#17 - >Cobetia_MB87_PhaC2,non-specific,405896,625,855,5.29e-06,50.0914,pfam15308,CEP170_C,NC,cl25909,CEP170 C-terminus	This family includes the C-terminus of centrosomal protein of 170 kDa (CEP170).
951,1461,Q#17 - >Cobetia_MB87_PhaC2,non-specific,114270,727,893,7.16e-06,49.276,pfam05539,Pneumo_att_G,N,cl25814,Pneumovirinae attachment membrane glycoprotein G	Pneumovirinae attachment membrane glycoprotein G.
952,1463,Q#17 - >Cobetia_MB87_PhaC2,non-specific,282904,656,933,8.61e-06,49.5296,pfam05109,Herpes_BLLF1,N,cl37540,"Herpes virus major outer envelope glycoprotein (BLLF1)	This family consists of the BLLF1 viral late glycoprotein, also termed gp350/220. It is the most abundantly expressed glycoprotein in the viral envelope of the Herpesviruses and is the major antigen responsible for stimulating the production of neutralising antibodies in vivo."
953,1464,Q#17 - >Cobetia_MB87_PhaC2,non-specific,399773,760,905,1.6e-05,47.5587,pfam07010,Endomucin,C,cl37749,Endomucin	This family consists of several mammalian endomucin proteins. Endomucin is an early endothelial-specific antigen that is also expressed on putative hematopoietic progenitor cells.
954,1465,Q#17 - >Cobetia_MB87_PhaC2,non-specific,369339,742,927,8.88e-05,44.3843,pfam07382,HC2, - ,cl22465,"Histone H1-like nucleoprotein HC2	This family contains the bacterial histone H1-like nucleoprotein HC2 (approximately 200 residues long), which seems to be found mostly in Chlamydia. HC2 functions in DNA condensation, although it has been suggested that it also has other roles."
955,1466,Q#17 - >Cobetia_MB87_PhaC2,non-specific,399773,665,821,0.000100473,44.8623,pfam07010,Endomucin,C,cl37749,Endomucin	This family consists of several mammalian endomucin proteins. Endomucin is an early endothelial-specific antigen that is also expressed on putative hematopoietic progenitor cells.
956,1467,Q#17 - >Cobetia_MB87_PhaC2,non-specific,282904,685,900,0.000136629,45.6776,pfam05109,Herpes_BLLF1,N,cl37540,"Herpes virus major outer envelope glycoprotein (BLLF1)	This family consists of the BLLF1 viral late glycoprotein, also termed gp350/220. It is the most abundantly expressed glycoprotein in the viral envelope of the Herpesviruses and is the major antigen responsible for stimulating the production of neutralising antibodies in vivo."
957,1468,Q#17 - >Cobetia_MB87_PhaC2,non-specific,282904,665,901,0.000138877,45.6776,pfam05109,Herpes_BLLF1,N,cl37540,"Herpes virus major outer envelope glycoprotein (BLLF1)	This family consists of the BLLF1 viral late glycoprotein, also termed gp350/220. It is the most abundantly expressed glycoprotein in the viral envelope of the Herpesviruses and is the major antigen responsible for stimulating the production of neutralising antibodies in vivo."
958,1469,Q#17 - >Cobetia_MB87_PhaC2,non-specific,401607,713,905,0.000172066,45.2196,pfam09726,Macoilin,NC,cl25928,"Macoilin family	The Macoilin proteins has an N-terminal portion that is composed of 5 trasnmembrane helices, followed by a C-terminal coiled-coil region. Macoilin is a highly conserved protein present in eukaryotes. Macoilin appears to be found in the ER and be involved in the function of neurons."
959,1471,Q#17 - >Cobetia_MB87_PhaC2,non-specific,407229,698,891,0.000189922,44.4573,pfam17061,PARM,C,cl37917,"PARM	Human PARM-1 is a mucin-like, androgen-regulated transmembrane protein that is present in most tissues, with high levels in the heart, kidney and placenta. It has been shown to be induced and expressed in prostate after castration and may have a role in cell proliferation and immortalisation in prostate cancer."
960,1472,Q#17 - >Cobetia_MB87_PhaC2,non-specific,399221,672,903,0.00019716599999999998,45.1296,pfam06075,DUF936,NC,cl25811,Plant protein of unknown function (DUF936)	This family consists of several hypothetical proteins from Arabidopsis thaliana and Oryza sativa. The function of this family is unknown.
961,1473,Q#17 - >Cobetia_MB87_PhaC2,non-specific,407690,689,895,0.00024903,44.5655,pfam17823,DUF5585,NC,cl39316,Family of unknown function (DUF5585)	This is a family of unknown function found in chordata.
962,1474,Q#17 - >Cobetia_MB87_PhaC2,non-specific,399221,720,931,0.000288197,44.7444,pfam06075,DUF936,C,cl25811,Plant protein of unknown function (DUF936)	This family consists of several hypothetical proteins from Arabidopsis thaliana and Oryza sativa. The function of this family is unknown.
963,1475,Q#17 - >Cobetia_MB87_PhaC2,non-specific,282904,656,909,0.000310712,44.522,pfam05109,Herpes_BLLF1,NC,cl37540,"Herpes virus major outer envelope glycoprotein (BLLF1)	This family consists of the BLLF1 viral late glycoprotein, also termed gp350/220. It is the most abundantly expressed glycoprotein in the viral envelope of the Herpesviruses and is the major antigen responsible for stimulating the production of neutralising antibodies in vivo."
964,1476,Q#17 - >Cobetia_MB87_PhaC2,non-specific,407690,686,891,0.00037610300000000003,44.1803,pfam17823,DUF5585,NC,cl39316,Family of unknown function (DUF5585)	This is a family of unknown function found in chordata.
965,1477,Q#17 - >Cobetia_MB87_PhaC2,non-specific,402174,715,879,0.000405498,43.9408,pfam10428,SOG2,NC,cl25817,RAM signalling pathway protein	SOG2 proteins in Saccharomyces cerevisiae are involved in cell separation and cytokinesis.
966,1478,Q#17 - >Cobetia_MB87_PhaC2,non-specific,313663,772,888,0.000479885,43.9535,pfam10479,FSA_C,N,cl28773,Fragile site-associated protein C-terminus	This is the conserved C-terminal half of the protein KIAA1109 which is the fragile site-associated protein FSA. Genome-wide-association studies showed this protein to linked to the susceptibility to coeliac disease. The protein may also be associated with polycystic kidney disease.
967,1480,Q#17 - >Cobetia_MB87_PhaC2,non-specific,403915,745,882,0.000523031,41.7025,pfam12855,Ecl1, - ,cl15121,"Life-span regulatory factor	This family is involved in the chronological life-span of S. cerevisiae. Over-expression leads to an extended viability of wild-type strains, indicating a role in regulation."
968,1482,Q#17 - >Cobetia_MB87_PhaC2,non-specific,402654,686,873,0.000611279,43.4843,pfam11179,DUF2967,C,cl12728,Protein of unknown function (DUF2967)	This family of proteins with unknown function appears to be restricted to Drosophila.
969,1483,Q#17 - >Cobetia_MB87_PhaC2,non-specific,254188,687,828,0.000652553,43.1772,pfam07404,TEBP_beta,N,cl06441,"Telomere-binding protein beta subunit (TEBP beta)	This family consists of several telomere-binding protein beta subunits which appear to be specific to the family Oxytrichidae. Telomeres are specialized protein-DNA complexes that compose the ends of eukaryotic chromosomes. Telomeres protect chromosome termini from degradation and recombination and act together with telomerase to ensure complete genome replication. TEBP beta forms a complex with …
970,1485,Q#17 - >Cobetia_MB87_PhaC2,non-specific,399773,744,901,0.000713467,42.5511,pfam07010,Endomucin,C,cl37749,Endomucin	This family consists of several mammalian endomucin proteins. Endomucin is an early endothelial-specific antigen that is also expressed on putative hematopoietic progenitor cells.
971,1486,Q#17 - >Cobetia_MB87_PhaC2,non-specific,313663,680,812,0.000801328,43.1831,pfam10479,FSA_C,N,cl28773,Fragile site-associated protein C-terminus	This is the conserved C-terminal half of the protein KIAA1109 which is the fragile site-associated protein FSA. Genome-wide-association studies showed this protein to linked to the susceptibility to coeliac disease. The protein may also be associated with polycystic kidney disease.
972,1487,Q#17 - >Cobetia_MB87_PhaC2,non-specific,407229,751,886,0.001082,42.1461,pfam17061,PARM,C,cl37917,"PARM	Human PARM-1 is a mucin-like, androgen-regulated transmembrane protein that is present in most tissues, with high levels in the heart, kidney and placenta. It has been shown to be induced and expressed in prostate after castration and may have a role in cell proliferation and immortalisation in prostate cancer."
973,1488,Q#17 - >Cobetia_MB87_PhaC2,non-specific,284603,733,843,0.00132927,42.373000000000005,pfam07218,RAP1,C,cl25626,Rhoptry-associated protein 1 (RAP-1)	This family consists of several rhoptry-associated protein 1 (RAP-1) sequences which appear to be specific to Plasmodium falciparum.
974,1490,Q#17 - >Cobetia_MB87_PhaC2,non-specific,397896,726,850,0.00138797,42.335,pfam03999,MAP65_ASE1,N,cl27203,Microtubule associated protein (MAP65/ASE1 family)	Microtubule associated protein (MAP65/ASE1 family).
975,1492,Q#17 - >Cobetia_MB87_PhaC2,non-specific,404191,717,856,0.00157988,42.1034,pfam13254,DUF4045,NC,cl38397,"Domain of unknown function (DUF4045)	This presumed domain is functionally uncharacterized. This domain family is found in bacteria and eukaryotes, and is typically between 384 and 430 amino acids in length."
976,1494,Q#17 - >Cobetia_MB87_PhaC2,non-specific,402174,729,900,0.00214353,41.6296,pfam10428,SOG2,NC,cl25817,RAM signalling pathway protein	SOG2 proteins in Saccharomyces cerevisiae are involved in cell separation and cytokinesis.
977,1495,Q#17 - >Cobetia_MB87_PhaC2,non-specific,402954,810,911,0.00228865,41.3001,pfam11593,Med3,NC,cl26459,"Mediator complex subunit 3 fungal	Mediator is a large complex of up to 33 proteins that is conserved from plants to fungi to humans - the number and representation of individual subunits varying with species. It is arranged into four different sections, a core, a head, a tail and a kinase-activity part, and the number of subunits within each of these is what varies with species. Overall, Mediator regulates the transcriptional act…
978,1497,Q#17 - >Cobetia_MB87_PhaC2,non-specific,373822,730,897,0.00273356,41.6503,pfam15402,Spc7_N,N,cl25815,N-terminus of kinetochore NMS complex subunit Spc7	N-terminus of kinetochore NMS complex subunit Spc7.
979,1499,Q#17 - >Cobetia_MB87_PhaC2,non-specific,402225,687,796,0.00303992,40.2813,pfam10500,SR-25,C,cl26281,"Nuclear RNA-splicing-associated protein	SR-25, otherwise known as ADP-ribosylation factor-like factor 6-interacting protein 4, is expressed in virtually all tissues. At the N-terminus there is a repeat of serine-arginine (SR repeat), and towards the middle of the protein there are clusters of both serines and of basic amino acids. The presence of many nuclear localization signals strongly implies that this is a nuclear protein that may…
980,1501,Q#17 - >Cobetia_MB87_PhaC2,non-specific,402654,662,890,0.00349881,41.1731,pfam11179,DUF2967,C,cl12728,Protein of unknown function (DUF2967)	This family of proteins with unknown function appears to be restricted to Drosophila.
981,1502,Q#17 - >Cobetia_MB87_PhaC2,non-specific,407613,740,866,0.00401269,40.3379,pfam17740,DUF5577,N,cl39267,Family of unknown function (DUF5577)	This is a family of unknown function found in Metazoa.
982,1504,Q#17 - >Cobetia_MB87_PhaC2,non-specific,405896,683,926,0.0041223,40.8466,pfam15308,CEP170_C,NC,cl25909,CEP170 C-terminus	This family includes the C-terminus of centrosomal protein of 170 kDa (CEP170).
983,1505,Q#17 - >Cobetia_MB87_PhaC2,non-specific,284327,676,886,0.00496371,40.2958,pfam06873,SerH,NC,cl25786,Cell surface immobilisation antigen SerH	This family consists of several cell surface immobilisation antigen SerH proteins which seem to be specific to Tetrahymena thermophila. The SerH locus of Tetrahymena thermophila is one of several paralogous loci with genes encoding variants of the major cell surface protein known as the immobilisation antigen (i-ag).
984,1507,Q#17 - >Cobetia_MB87_PhaC2,non-specific,402174,686,824,0.00531274,40.474000000000004,pfam10428,SOG2,NC,cl25817,RAM signalling pathway protein	SOG2 proteins in Saccharomyces cerevisiae are involved in cell separation and cytokinesis.
985,1508,Q#17 - >Cobetia_MB87_PhaC2,non-specific,405955,680,927,0.00570575,40.2154,pfam15374,CCDC71L, - ,cl21212,"Coiled-coil domain-containing protein 71L	The protein family, Coiled-coil domain-containing protein 71L, is a domain of unknown function, which is found in eukaryotes."
986,1510,Q#17 - >Cobetia_MB87_PhaC2,non-specific,397558,655,927,0.0060451,40.051,pfam03546,Treacle,C,cl25490,Treacher Collins syndrome protein Treacle	Treacher Collins syndrome protein Treacle.
987,1512,Q#17 - >Cobetia_MB87_PhaC2,non-specific,369990,757,898,0.00613355,39.8451,pfam08601,PAP1,C,cl25818,"Transcription factor PAP1	The transcription factor Pap1 regulates antioxidant-gene transcription in response to H2O2. This region is cysteine rich. Alkylation of cysteine residues following treatment with a cysteine alkylating agent can mask the accessibility of the nuclear exporter Crm1, triggering nuclear accumulation and Pap1 dependent transcriptional expression."
988,1514,Q#17 - >Cobetia_MB87_PhaC2,non-specific,369740,791,893,0.00614723,40.3993,pfam08192,Peptidase_S64,C,cl06992,"Peptidase family S64	This family of fungal proteins is involved in the processing of membrane bound transcription factor Stp1. The processing causes the signalling domain of Stp1 to be passed to the nucleus where several permease genes are induced. The permeases are important for uptake of amino acids, and processing of tp1 only occurs in an amino acid-rich environment. This family is predicted to be distantly relate…
989,1516,Q#17 - >Cobetia_MB87_PhaC2,non-specific,284327,676,886,0.00629456,39.9106,pfam06873,SerH,N,cl25786,Cell surface immobilisation antigen SerH	This family consists of several cell surface immobilisation antigen SerH proteins which seem to be specific to Tetrahymena thermophila. The SerH locus of Tetrahymena thermophila is one of several paralogous loci with genes encoding variants of the major cell surface protein known as the immobilisation antigen (i-ag).
990,1517,Q#17 - >Cobetia_MB87_PhaC2,non-specific,373822,657,839,0.00681391,40.1095,pfam15402,Spc7_N,N,cl25815,N-terminus of kinetochore NMS complex subunit Spc7	N-terminus of kinetochore NMS complex subunit Spc7.
991,1518,Q#17 - >Cobetia_MB87_PhaC2,non-specific,313663,756,886,0.00745403,40.1015,pfam10479,FSA_C,N,cl28773,Fragile site-associated protein C-terminus	This is the conserved C-terminal half of the protein KIAA1109 which is the fragile site-associated protein FSA. Genome-wide-association studies showed this protein to linked to the susceptibility to coeliac disease. The protein may also be associated with polycystic kidney disease.
992,1519,Q#17 - >Cobetia_MB87_PhaC2,non-specific,401607,702,869,0.00793794,39.8269,pfam09726,Macoilin,NC,cl25928,"Macoilin family	The Macoilin proteins has an N-terminal portion that is composed of 5 trasnmembrane helices, followed by a C-terminal coiled-coil region. Macoilin is a highly conserved protein present in eukaryotes. Macoilin appears to be found in the ER and be involved in the function of neurons."
993,1520,Q#17 - >Cobetia_MB87_PhaC2,non-specific,407690,754,927,0.00856417,39.5579,pfam17823,DUF5585,C,cl39316,Family of unknown function (DUF5585)	This is a family of unknown function found in chordata.
994,1521,Q#17 - >Cobetia_MB87_PhaC2,non-specific,402088,684,845,0.00871612,39.6276,pfam10310,DUF5427,C,cl24229,"Family of unknown function (DUF5427)	This is a domain of unknown function. Family members found in Saccharomyces cerevisiae, are synthetic lethal with genes involved in maintenance of telomere capping. However, experimental evidence is yet to verify the exact function of family members and the domain."
995,1523,Q#17 - >Cobetia_MB87_PhaC2,non-specific,370537,814,926,0.00889091,39.4177,pfam09507,CDC27,NC,cl25760,"DNA polymerase subunit Cdc27	This protein forms the C subunit of DNA polymerase delta. It carries the essential residues for binding to the Pol1 subunit of polymerase alpha, from residues 293-332, which are characterized by the motif D--G--VT, referred to as the DPIM motif. The first 160 residues of the protein form the minimal domain for binding to the B subunit, Cdc1, of polymerase delta, the final 10 C-terminal residues, …
996,1525,Q#17 - >Cobetia_MB87_PhaC2,non-specific,402654,724,925,0.00925431,39.6323,pfam11179,DUF2967,C,cl12728,Protein of unknown function (DUF2967)	This family of proteins with unknown function appears to be restricted to Drosophila.
997,1526,Q#17 - >Cobetia_MB87_PhaC2,non-specific,369740,795,885,0.00990936,39.6289,pfam08192,Peptidase_S64,C,cl06992,"Peptidase family S64	This family of fungal proteins is involved in the processing of membrane bound transcription factor Stp1. The processing causes the signalling domain of Stp1 to be passed to the nucleus where several permease genes are induced. The permeases are important for uptake of amino acids, and processing of tp1 only occurs in an amino acid-rich environment. This family is predicted to be distantly relate…
998,1531,Q#18 - >PhaC2_Halomonas_AM6,non-specific,402654,679,906,1.36e-09,61.9738,pfam11179,DUF2967,C,cl12728,Protein of unknown function (DUF2967)	This family of proteins with unknown function appears to be restricted to Drosophila.
999,1533,Q#18 - >PhaC2_Halomonas_AM6,non-specific,399773,711,887,2.35e-09,59.1147,pfam07010,Endomucin,C,cl37749,Endomucin	This family consists of several mammalian endomucin proteins. Endomucin is an early endothelial-specific antigen that is also expressed on putative hematopoietic progenitor cells.
1000,1535,Q#18 - >PhaC2_Halomonas_AM6,non-specific,407690,643,912,2.64e-09,60.7439,pfam17823,DUF5585,C,cl39316,Family of unknown function (DUF5585)	This is a family of unknown function found in chordata.
1001,1537,Q#18 - >PhaC2_Halomonas_AM6,non-specific,407690,672,920,3.5100000000000005e-09,60.3587,pfam17823,DUF5585,C,cl39316,Family of unknown function (DUF5585)	This is a family of unknown function found in chordata.
1002,1538,Q#18 - >PhaC2_Halomonas_AM6,non-specific,369339,686,854,3.55e-09,57.481,pfam07382,HC2, - ,cl22465,"Histone H1-like nucleoprotein HC2	This family contains the bacterial histone H1-like nucleoprotein HC2 (approximately 200 residues long), which seems to be found mostly in Chlamydia. HC2 functions in DNA condensation, although it has been suggested that it also has other roles."
1003,1540,Q#18 - >PhaC2_Halomonas_AM6,non-specific,282904,684,953,2.45e-08,58.004,pfam05109,Herpes_BLLF1,N,cl37540,"Herpes virus major outer envelope glycoprotein (BLLF1)	This family consists of the BLLF1 viral late glycoprotein, also termed gp350/220. It is the most abundantly expressed glycoprotein in the viral envelope of the Herpesviruses and is the major antigen responsible for stimulating the production of neutralising antibodies in vivo."
1004,1542,Q#18 - >PhaC2_Halomonas_AM6,non-specific,407690,668,917,2.52e-08,57.6623,pfam17823,DUF5585,C,cl39316,Family of unknown function (DUF5585)	This is a family of unknown function found in chordata.
1005,1543,Q#18 - >PhaC2_Halomonas_AM6,non-specific,399773,733,908,4.7599999999999996e-08,55.2627,pfam07010,Endomucin,C,cl37749,Endomucin	This family consists of several mammalian endomucin proteins. Endomucin is an early endothelial-specific antigen that is also expressed on putative hematopoietic progenitor cells.
1006,1544,Q#18 - >PhaC2_Halomonas_AM6,non-specific,369339,695,887,3.2799999999999997e-07,51.7031,pfam07382,HC2, - ,cl22465,"Histone H1-like nucleoprotein HC2	This family contains the bacterial histone H1-like nucleoprotein HC2 (approximately 200 residues long), which seems to be found mostly in Chlamydia. HC2 functions in DNA condensation, although it has been suggested that it also has other roles."
1007,1545,Q#18 - >PhaC2_Halomonas_AM6,non-specific,407690,680,946,3.5e-07,53.8103,pfam17823,DUF5585,NC,cl39316,Family of unknown function (DUF5585)	This is a family of unknown function found in chordata.
1008,1546,Q#18 - >PhaC2_Halomonas_AM6,non-specific,282904,656,953,4.79e-07,53.7668,pfam05109,Herpes_BLLF1,N,cl37540,"Herpes virus major outer envelope glycoprotein (BLLF1)	This family consists of the BLLF1 viral late glycoprotein, also termed gp350/220. It is the most abundantly expressed glycoprotein in the viral envelope of the Herpesviruses and is the major antigen responsible for stimulating the production of neutralising antibodies in vivo."
1009,1547,Q#18 - >PhaC2_Halomonas_AM6,non-specific,282904,656,927,5.31e-07,53.7668,pfam05109,Herpes_BLLF1,N,cl37540,"Herpes virus major outer envelope glycoprotein (BLLF1)	This family consists of the BLLF1 viral late glycoprotein, also termed gp350/220. It is the most abundantly expressed glycoprotein in the viral envelope of the Herpesviruses and is the major antigen responsible for stimulating the production of neutralising antibodies in vivo."
1010,1548,Q#18 - >PhaC2_Halomonas_AM6,non-specific,402654,733,932,6.070000000000001e-07,53.4994,pfam11179,DUF2967,C,cl12728,Protein of unknown function (DUF2967)	This family of proteins with unknown function appears to be restricted to Drosophila.
1011,1549,Q#18 - >PhaC2_Halomonas_AM6,non-specific,407690,694,926,6.35e-07,53.0399,pfam17823,DUF5585,C,cl39316,Family of unknown function (DUF5585)	This is a family of unknown function found in chordata.
1012,1550,Q#18 - >PhaC2_Halomonas_AM6,non-specific,282904,664,928,6.440000000000001e-07,53.3816,pfam05109,Herpes_BLLF1,N,cl37540,"Herpes virus major outer envelope glycoprotein (BLLF1)	This family consists of the BLLF1 viral late glycoprotein, also termed gp350/220. It is the most abundantly expressed glycoprotein in the viral envelope of the Herpesviruses and is the major antigen responsible for stimulating the production of neutralising antibodies in vivo."
1013,1551,Q#18 - >PhaC2_Halomonas_AM6,non-specific,402174,723,906,7.040000000000001e-07,52.8004,pfam10428,SOG2,NC,cl25817,RAM signalling pathway protein	SOG2 proteins in Saccharomyces cerevisiae are involved in cell separation and cytokinesis.
1014,1553,Q#18 - >PhaC2_Halomonas_AM6,non-specific,402174,681,871,9.459999999999999e-07,52.4152,pfam10428,SOG2,NC,cl25817,RAM signalling pathway protein	SOG2 proteins in Saccharomyces cerevisiae are involved in cell separation and cytokinesis.
1015,1554,Q#18 - >PhaC2_Halomonas_AM6,non-specific,405896,682,876,1.2e-06,52.4026,pfam15308,CEP170_C,NC,cl25909,CEP170 C-terminus	This family includes the C-terminus of centrosomal protein of 170 kDa (CEP170).
1016,1556,Q#18 - >PhaC2_Halomonas_AM6,non-specific,407690,723,929,1.68e-06,51.4991,pfam17823,DUF5585,C,cl39316,Family of unknown function (DUF5585)	This is a family of unknown function found in chordata.
1017,1557,Q#18 - >PhaC2_Halomonas_AM6,non-specific,399221,672,936,2.24e-06,51.678000000000004,pfam06075,DUF936,NC,cl25811,Plant protein of unknown function (DUF936)	This family consists of several hypothetical proteins from Arabidopsis thaliana and Oryza sativa. The function of this family is unknown.
1018,1559,Q#18 - >PhaC2_Halomonas_AM6,non-specific,402654,728,957,3.2e-06,51.1882,pfam11179,DUF2967,C,cl12728,Protein of unknown function (DUF2967)	This family of proteins with unknown function appears to be restricted to Drosophila.
1019,1560,Q#18 - >PhaC2_Halomonas_AM6,non-specific,407229,721,917,3.49e-06,49.8501,pfam17061,PARM,C,cl37917,"PARM	Human PARM-1 is a mucin-like, androgen-regulated transmembrane protein that is present in most tissues, with high levels in the heart, kidney and placenta. It has been shown to be induced and expressed in prostate after castration and may have a role in cell proliferation and immortalisation in prostate cancer."
1020,1562,Q#18 - >PhaC2_Halomonas_AM6,non-specific,282904,667,915,4.91e-06,50.6852,pfam05109,Herpes_BLLF1,NC,cl37540,"Herpes virus major outer envelope glycoprotein (BLLF1)	This family consists of the BLLF1 viral late glycoprotein, also termed gp350/220. It is the most abundantly expressed glycoprotein in the viral envelope of the Herpesviruses and is the major antigen responsible for stimulating the production of neutralising antibodies in vivo."
1021,1563,Q#18 - >PhaC2_Halomonas_AM6,non-specific,114270,742,919,5.09e-06,50.0464,pfam05539,Pneumo_att_G,N,cl25814,Pneumovirinae attachment membrane glycoprotein G	Pneumovirinae attachment membrane glycoprotein G.
1022,1565,Q#18 - >PhaC2_Halomonas_AM6,non-specific,405896,743,938,5.5e-06,50.0914,pfam15308,CEP170_C,C,cl25909,CEP170 C-terminus	This family includes the C-terminus of centrosomal protein of 170 kDa (CEP170).
1023,1566,Q#18 - >PhaC2_Halomonas_AM6,non-specific,402654,666,912,5.55e-06,50.4178,pfam11179,DUF2967,C,cl12728,Protein of unknown function (DUF2967)	This family of proteins with unknown function appears to be restricted to Drosophila.
1024,1567,Q#18 - >PhaC2_Halomonas_AM6,non-specific,399773,703,858,7.95e-06,48.3291,pfam07010,Endomucin,C,cl37749,Endomucin	This family consists of several mammalian endomucin proteins. Endomucin is an early endothelial-specific antigen that is also expressed on putative hematopoietic progenitor cells.
1025,1568,Q#18 - >PhaC2_Halomonas_AM6,non-specific,406391,739,905,7.99e-06,49.6417,pfam15967,Nucleoporin_FG2,C,cl37900,"Nucleoporin FG repeated region	Nucleoporin_FG2, or nucleoporin p58/p45, is a family of chordate nucleoporins. The proteins carry many repeats of the FG sequence motif."
1026,1570,Q#18 - >PhaC2_Halomonas_AM6,non-specific,282904,720,923,2.22e-05,48.373999999999995,pfam05109,Herpes_BLLF1,NC,cl37540,"Herpes virus major outer envelope glycoprotein (BLLF1)	This family consists of the BLLF1 viral late glycoprotein, also termed gp350/220. It is the most abundantly expressed glycoprotein in the viral envelope of the Herpesviruses and is the major antigen responsible for stimulating the production of neutralising antibodies in vivo."
1027,1571,Q#18 - >PhaC2_Halomonas_AM6,non-specific,114270,726,894,2.27e-05,47.7352,pfam05539,Pneumo_att_G,N,cl25814,Pneumovirinae attachment membrane glycoprotein G	Pneumovirinae attachment membrane glycoprotein G.
1028,1572,Q#18 - >PhaC2_Halomonas_AM6,non-specific,284327,677,905,2.6600000000000003e-05,47.6146,pfam06873,SerH,C,cl25786,Cell surface immobilisation antigen SerH	This family consists of several cell surface immobilisation antigen SerH proteins which seem to be specific to Tetrahymena thermophila. The SerH locus of Tetrahymena thermophila is one of several paralogous loci with genes encoding variants of the major cell surface protein known as the immobilisation antigen (i-ag).
1029,1574,Q#18 - >PhaC2_Halomonas_AM6,non-specific,313663,704,836,3.37e-05,47.8055,pfam10479,FSA_C,N,cl28773,Fragile site-associated protein C-terminus	This is the conserved C-terminal half of the protein KIAA1109 which is the fragile site-associated protein FSA. Genome-wide-association studies showed this protein to linked to the susceptibility to coeliac disease. The protein may also be associated with polycystic kidney disease.
1030,1576,Q#18 - >PhaC2_Halomonas_AM6,non-specific,405896,684,927,3.5600000000000005e-05,47.395,pfam15308,CEP170_C,NC,cl25909,CEP170 C-terminus	This family includes the C-terminus of centrosomal protein of 170 kDa (CEP170).
1031,1577,Q#18 - >PhaC2_Halomonas_AM6,non-specific,405955,680,943,4.3799999999999994e-05,46.7638,pfam15374,CCDC71L,C,cl21212,"Coiled-coil domain-containing protein 71L	The protein family, Coiled-coil domain-containing protein 71L, is a domain of unknown function, which is found in eukaryotes."
1032,1579,Q#18 - >PhaC2_Halomonas_AM6,non-specific,369971,687,902,7.44e-05,46.3624,pfam08580,KAR9,N,cl25816,"Yeast cortical protein KAR9	The KAR9 protein in Saccharomyces cerevisiae is a cytoskeletal protein required for karyogamy, correct positioning of the mitotic spindle and for orientation of cytoplasmic microtubules. KAR9 localizes at the shmoo tip in mating cells and at the tip of the growing bud in anaphase."
1033,1581,Q#18 - >PhaC2_Halomonas_AM6,non-specific,282904,693,917,0.00011742600000000001,46.0628,pfam05109,Herpes_BLLF1,NC,cl37540,"Herpes virus major outer envelope glycoprotein (BLLF1)	This family consists of the BLLF1 viral late glycoprotein, also termed gp350/220. It is the most abundantly expressed glycoprotein in the viral envelope of the Herpesviruses and is the major antigen responsible for stimulating the production of neutralising antibodies in vivo."
1034,1582,Q#18 - >PhaC2_Halomonas_AM6,non-specific,399773,775,919,0.000136726,44.4771,pfam07010,Endomucin,C,cl37749,Endomucin	This family consists of several mammalian endomucin proteins. Endomucin is an early endothelial-specific antigen that is also expressed on putative hematopoietic progenitor cells.
1035,1583,Q#18 - >PhaC2_Halomonas_AM6,non-specific,403915,752,880,0.00014527,43.2433,pfam12855,Ecl1, - ,cl15121,"Life-span regulatory factor	This family is involved in the chronological life-span of S. cerevisiae. Over-expression leads to an extended viability of wild-type strains, indicating a role in regulation."
1036,1585,Q#18 - >PhaC2_Halomonas_AM6,non-specific,401607,727,888,0.000189445,45.2196,pfam09726,Macoilin,NC,cl25928,"Macoilin family	The Macoilin proteins has an N-terminal portion that is composed of 5 trasnmembrane helices, followed by a C-terminal coiled-coil region. Macoilin is a highly conserved protein present in eukaryotes. Macoilin appears to be found in the ER and be involved in the function of neurons."
1037,1587,Q#18 - >PhaC2_Halomonas_AM6,non-specific,406203,650,934,0.000209495,44.9055,pfam15712,NPAT_C,NC,cl25855,NPAT C-terminus	NPAT C-terminus.
1038,1589,Q#18 - >PhaC2_Halomonas_AM6,non-specific,399773,686,843,0.000244966,43.7067,pfam07010,Endomucin,C,cl37749,Endomucin	This family consists of several mammalian endomucin proteins. Endomucin is an early endothelial-specific antigen that is also expressed on putative hematopoietic progenitor cells.
1039,1590,Q#18 - >PhaC2_Halomonas_AM6,non-specific,402174,755,918,0.000312161,44.326,pfam10428,SOG2,NC,cl25817,RAM signalling pathway protein	SOG2 proteins in Saccharomyces cerevisiae are involved in cell separation and cytokinesis.
1040,1591,Q#18 - >PhaC2_Halomonas_AM6,non-specific,250634,734,833,0.000566077,41.0017,pfam01456,Mucin, - ,cl26627,"Mucin-like glycoprotein	This family of trypanosomal proteins resemble vertebrate mucins. The protein consists of three regions. The N and C terminii are conserved between all members of the family, whereas the central region is not well conserved and contains a large number of threonine residues which can be glycosylated. Indirect evidence suggested that these genes might encode the core protein of parasite mucins, glyc…
1041,1593,Q#18 - >PhaC2_Halomonas_AM6,non-specific,369990,738,912,0.0007459880000000001,42.9267,pfam08601,PAP1,C,cl25818,"Transcription factor PAP1	The transcription factor Pap1 regulates antioxidant-gene transcription in response to H2O2. This region is cysteine rich. Alkylation of cysteine residues following treatment with a cysteine alkylating agent can mask the accessibility of the nuclear exporter Crm1, triggering nuclear accumulation and Pap1 dependent transcriptional expression."
1042,1595,Q#18 - >PhaC2_Halomonas_AM6,non-specific,284603,790,916,0.000767056,43.1434,pfam07218,RAP1,C,cl25626,Rhoptry-associated protein 1 (RAP-1)	This family consists of several rhoptry-associated protein 1 (RAP-1) sequences which appear to be specific to Plasmodium falciparum.
1043,1597,Q#18 - >PhaC2_Halomonas_AM6,non-specific,399773,767,915,0.0009312960000000001,42.1659,pfam07010,Endomucin,C,cl37749,Endomucin	This family consists of several mammalian endomucin proteins. Endomucin is an early endothelial-specific antigen that is also expressed on putative hematopoietic progenitor cells.
1044,1598,Q#18 - >PhaC2_Halomonas_AM6,non-specific,402654,746,953,0.00103038,43.0991,pfam11179,DUF2967,C,cl12728,Protein of unknown function (DUF2967)	This family of proteins with unknown function appears to be restricted to Drosophila.
1045,1599,Q#18 - >PhaC2_Halomonas_AM6,non-specific,373822,657,871,0.00107626,42.8059,pfam15402,Spc7_N,N,cl25815,N-terminus of kinetochore NMS complex subunit Spc7	N-terminus of kinetochore NMS complex subunit Spc7.
1046,1601,Q#18 - >PhaC2_Halomonas_AM6,non-specific,369971,747,930,0.00108918,42.8956,pfam08580,KAR9,N,cl25816,"Yeast cortical protein KAR9	The KAR9 protein in Saccharomyces cerevisiae is a cytoskeletal protein required for karyogamy, correct positioning of the mitotic spindle and for orientation of cytoplasmic microtubules. KAR9 localizes at the shmoo tip in mating cells and at the tip of the growing bud in anaphase."
1047,1602,Q#18 - >PhaC2_Halomonas_AM6,non-specific,407409,728,898,0.00126374,42.2763,pfam17298,DUF5349,N,cl40872,Family of unknown function (DUF5349)	This is a family of unknown function found in Saccharomycetaceae.
1048,1604,Q#18 - >PhaC2_Halomonas_AM6,non-specific,407229,701,918,0.00134227,41.7609,pfam17061,PARM,C,cl37917,"PARM	Human PARM-1 is a mucin-like, androgen-regulated transmembrane protein that is present in most tissues, with high levels in the heart, kidney and placenta. It has been shown to be induced and expressed in prostate after castration and may have a role in cell proliferation and immortalisation in prostate cancer."
1049,1605,Q#18 - >PhaC2_Halomonas_AM6,non-specific,369339,720,925,0.00150283,40.5323,pfam07382,HC2, - ,cl22465,"Histone H1-like nucleoprotein HC2	This family contains the bacterial histone H1-like nucleoprotein HC2 (approximately 200 residues long), which seems to be found mostly in Chlamydia. HC2 functions in DNA condensation, although it has been suggested that it also has other roles."
1050,1606,Q#18 - >PhaC2_Halomonas_AM6,non-specific,313663,753,902,0.00156737,42.4127,pfam10479,FSA_C,N,cl28773,Fragile site-associated protein C-terminus	This is the conserved C-terminal half of the protein KIAA1109 which is the fragile site-associated protein FSA. Genome-wide-association studies showed this protein to linked to the susceptibility to coeliac disease. The protein may also be associated with polycystic kidney disease.
1051,1607,Q#18 - >PhaC2_Halomonas_AM6,non-specific,369990,774,902,0.00160378,41.7711,pfam08601,PAP1,C,cl25818,"Transcription factor PAP1	The transcription factor Pap1 regulates antioxidant-gene transcription in response to H2O2. This region is cysteine rich. Alkylation of cysteine residues following treatment with a cysteine alkylating agent can mask the accessibility of the nuclear exporter Crm1, triggering nuclear accumulation and Pap1 dependent transcriptional expression."
1052,1608,Q#18 - >PhaC2_Halomonas_AM6,non-specific,284327,659,887,0.00162881,41.8366,pfam06873,SerH,N,cl25786,Cell surface immobilisation antigen SerH	This family consists of several cell surface immobilisation antigen SerH proteins which seem to be specific to Tetrahymena thermophila. The SerH locus of Tetrahymena thermophila is one of several paralogous loci with genes encoding variants of the major cell surface protein known as the immobilisation antigen (i-ag).
1053,1609,Q#18 - >PhaC2_Halomonas_AM6,non-specific,114270,700,849,0.00180671,41.571999999999996,pfam05539,Pneumo_att_G,NC,cl25814,Pneumovirinae attachment membrane glycoprotein G	Pneumovirinae attachment membrane glycoprotein G.
1054,1610,Q#18 - >PhaC2_Halomonas_AM6,non-specific,313663,794,913,0.00196531,42.0275,pfam10479,FSA_C,N,cl28773,Fragile site-associated protein C-terminus	This is the conserved C-terminal half of the protein KIAA1109 which is the fragile site-associated protein FSA. Genome-wide-association studies showed this protein to linked to the susceptibility to coeliac disease. The protein may also be associated with polycystic kidney disease.
1055,1611,Q#18 - >PhaC2_Halomonas_AM6,non-specific,369740,684,837,0.00198083,41.9401,pfam08192,Peptidase_S64,C,cl06992,"Peptidase family S64	This family of fungal proteins is involved in the processing of membrane bound transcription factor Stp1. The processing causes the signalling domain of Stp1 to be passed to the nucleus where several permease genes are induced. The permeases are important for uptake of amino acids, and processing of tp1 only occurs in an amino acid-rich environment. This family is predicted to be distantly relate…
1056,1613,Q#18 - >PhaC2_Halomonas_AM6,non-specific,401607,722,924,0.00202147,41.7529,pfam09726,Macoilin,NC,cl25928,"Macoilin family	The Macoilin proteins has an N-terminal portion that is composed of 5 trasnmembrane helices, followed by a C-terminal coiled-coil region. Macoilin is a highly conserved protein present in eukaryotes. Macoilin appears to be found in the ER and be involved in the function of neurons."
1057,1614,Q#18 - >PhaC2_Halomonas_AM6,non-specific,402225,687,863,0.00285883,40.2813,pfam10500,SR-25,C,cl26281,"Nuclear RNA-splicing-associated protein	SR-25, otherwise known as ADP-ribosylation factor-like factor 6-interacting protein 4, is expressed in virtually all tissues. At the N-terminus there is a repeat of serine-arginine (SR repeat), and towards the middle of the protein there are clusters of both serines and of basic amino acids. The presence of many nuclear localization signals strongly implies that this is a nuclear protein that may…
1058,1616,Q#18 - >PhaC2_Halomonas_AM6,non-specific,399151,681,883,0.00334109,40.6314,pfam05956,APC_basic,C,cl25885,APC basic domain	This region of the APC family of proteins is known as the basic domain. It contains a high proportion of positively charged amino acids and interacts with microtubules.
1059,1618,Q#18 - >PhaC2_Halomonas_AM6,non-specific,402954,830,937,0.00421512,40.5297,pfam11593,Med3,NC,cl26459,"Mediator complex subunit 3 fungal	Mediator is a large complex of up to 33 proteins that is conserved from plants to fungi to humans - the number and representation of individual subunits varying with species. It is arranged into four different sections, a core, a head, a tail and a kinase-activity part, and the number of subunits within each of these is what varies with species. Overall, Mediator regulates the transcriptional act…
1060,1620,Q#18 - >PhaC2_Halomonas_AM6,non-specific,369971,726,926,0.0042386,40.9696,pfam08580,KAR9,N,cl25816,"Yeast cortical protein KAR9	The KAR9 protein in Saccharomyces cerevisiae is a cytoskeletal protein required for karyogamy, correct positioning of the mitotic spindle and for orientation of cytoplasmic microtubules. KAR9 localizes at the shmoo tip in mating cells and at the tip of the growing bud in anaphase."
1061,1621,Q#18 - >PhaC2_Halomonas_AM6,non-specific,369339,776,953,0.00586772,38.9915,pfam07382,HC2, - ,cl22465,"Histone H1-like nucleoprotein HC2	This family contains the bacterial histone H1-like nucleoprotein HC2 (approximately 200 residues long), which seems to be found mostly in Chlamydia. HC2 functions in DNA condensation, although it has been suggested that it also has other roles."
1062,1622,Q#18 - >PhaC2_Halomonas_AM6,non-specific,407229,689,884,0.00630831,39.8349,pfam17061,PARM,C,cl37917,"PARM	Human PARM-1 is a mucin-like, androgen-regulated transmembrane protein that is present in most tissues, with high levels in the heart, kidney and placenta. It has been shown to be induced and expressed in prostate after castration and may have a role in cell proliferation and immortalisation in prostate cancer."
1063,1623,Q#18 - >PhaC2_Halomonas_AM6,non-specific,403915,790,928,0.00689954,38.6209,pfam12855,Ecl1, - ,cl15121,"Life-span regulatory factor	This family is involved in the chronological life-span of S. cerevisiae. Over-expression leads to an extended viability of wild-type strains, indicating a role in regulation."
1064,1624,Q#18 - >PhaC2_Halomonas_AM6,non-specific,369990,751,889,0.00735805,39.8451,pfam08601,PAP1,C,cl25818,"Transcription factor PAP1	The transcription factor Pap1 regulates antioxidant-gene transcription in response to H2O2. This region is cysteine rich. Alkylation of cysteine residues following treatment with a cysteine alkylating agent can mask the accessibility of the nuclear exporter Crm1, triggering nuclear accumulation and Pap1 dependent transcriptional expression."
1065,1625,Q#18 - >PhaC2_Halomonas_AM6,non-specific,406391,680,843,0.00764696,40.0117,pfam15967,Nucleoporin_FG2,C,cl37900,"Nucleoporin FG repeated region	Nucleoporin_FG2, or nucleoporin p58/p45, is a family of chordate nucleoporins. The proteins carry many repeats of the FG sequence motif."
1066,1626,Q#18 - >PhaC2_Halomonas_AM6,non-specific,284603,733,843,0.00797299,40.0618,pfam07218,RAP1,C,cl25626,Rhoptry-associated protein 1 (RAP-1)	This family consists of several rhoptry-associated protein 1 (RAP-1) sequences which appear to be specific to Plasmodium falciparum.
1067,1627,Q#18 - >PhaC2_Halomonas_AM6,non-specific,399221,683,955,0.00802892,40.122,pfam06075,DUF936,C,cl25811,Plant protein of unknown function (DUF936)	This family consists of several hypothetical proteins from Arabidopsis thaliana and Oryza sativa. The function of this family is unknown.
1068,1628,Q#18 - >PhaC2_Halomonas_AM6,non-specific,401607,702,911,0.0088259,39.8269,pfam09726,Macoilin,NC,cl25928,"Macoilin family	The Macoilin proteins has an N-terminal portion that is composed of 5 trasnmembrane helices, followed by a C-terminal coiled-coil region. Macoilin is a highly conserved protein present in eukaryotes. Macoilin appears to be found in the ER and be involved in the function of neurons."
1069,1629,Q#18 - >PhaC2_Halomonas_AM6,non-specific,399248,821,899,0.00929128,38.1367,pfam06112,Herpes_capsid,N,cl05575,Gammaherpesvirus capsid protein	This family consists of several Gammaherpesvirus capsid proteins. The exact function of this family is unknown.
1070,1631,Q#18 - >PhaC2_Halomonas_AM6,non-specific,284603,753,875,0.00946435,39.6766,pfam07218,RAP1,C,cl25626,Rhoptry-associated protein 1 (RAP-1)	This family consists of several rhoptry-associated protein 1 (RAP-1) sequences which appear to be specific to Plasmodium falciparum.
1071,1632,Q#18 - >PhaC2_Halomonas_AM6,non-specific,397323,682,870,0.00949563,39.6542,pfam03154,Atrophin-1,C,cl38111,"Atrophin-1 family	Atrophin-1 is the protein product of the dentatorubral-pallidoluysian atrophy (DRPLA) gene. DRPLA OMIM:125370 is a progressive neurodegenerative disorder. It is caused by the expansion of a CAG repeat in the DRPLA gene on chromosome 12p. This results in an extended polyglutamine region in atrophin-1, that is thought to confer toxicity to the protein, possibly through altering its interactions wit…
1072,1634,Q#18 - >PhaC2_Halomonas_AM6,non-specific,399773,665,839,0.00963431,39.0844,pfam07010,Endomucin,C,cl37749,Endomucin	This family consists of several mammalian endomucin proteins. Endomucin is an early endothelial-specific antigen that is also expressed on putative hematopoietic progenitor cells.
1073,1639,Q#19 - >PhaC2_Halomonas_GDM18,non-specific,402654,679,906,2.97e-09,61.2034,pfam11179,DUF2967,C,cl12728,Protein of unknown function (DUF2967)	This family of proteins with unknown function appears to be restricted to Drosophila.
1074,1641,Q#19 - >PhaC2_Halomonas_GDM18,non-specific,402654,718,920,7.48e-09,59.6626,pfam11179,DUF2967,C,cl12728,Protein of unknown function (DUF2967)	This family of proteins with unknown function appears to be restricted to Drosophila.
1075,1642,Q#19 - >PhaC2_Halomonas_GDM18,non-specific,407690,678,944,1.1100000000000002e-08,58.8179,pfam17823,DUF5585,C,cl39316,Family of unknown function (DUF5585)	This is a family of unknown function found in chordata.
1076,1644,Q#19 - >PhaC2_Halomonas_GDM18,non-specific,369339,686,840,2.99e-08,54.7847,pfam07382,HC2, - ,cl22465,"Histone H1-like nucleoprotein HC2	This family contains the bacterial histone H1-like nucleoprotein HC2 (approximately 200 residues long), which seems to be found mostly in Chlamydia. HC2 functions in DNA condensation, although it has been suggested that it also has other roles."
1077,1646,Q#19 - >PhaC2_Halomonas_GDM18,non-specific,407690,685,931,3.06e-08,57.2771,pfam17823,DUF5585,C,cl39316,Family of unknown function (DUF5585)	This is a family of unknown function found in chordata.
1078,1647,Q#19 - >PhaC2_Halomonas_GDM18,non-specific,399773,726,882,4.23e-08,55.2627,pfam07010,Endomucin,C,cl37749,Endomucin	This family consists of several mammalian endomucin proteins. Endomucin is an early endothelial-specific antigen that is also expressed on putative hematopoietic progenitor cells.
1079,1649,Q#19 - >PhaC2_Halomonas_GDM18,non-specific,369339,695,888,7.55e-08,53.2439,pfam07382,HC2, - ,cl22465,"Histone H1-like nucleoprotein HC2	This family contains the bacterial histone H1-like nucleoprotein HC2 (approximately 200 residues long), which seems to be found mostly in Chlamydia. HC2 functions in DNA condensation, although it has been suggested that it also has other roles."
1080,1650,Q#19 - >PhaC2_Halomonas_GDM18,non-specific,402174,681,865,1.08e-07,55.4968,pfam10428,SOG2,NC,cl25817,RAM signalling pathway protein	SOG2 proteins in Saccharomyces cerevisiae are involved in cell separation and cytokinesis.
1081,1652,Q#19 - >PhaC2_Halomonas_GDM18,non-specific,282904,664,918,2.61e-07,54.5372,pfam05109,Herpes_BLLF1,N,cl37540,"Herpes virus major outer envelope glycoprotein (BLLF1)	This family consists of the BLLF1 viral late glycoprotein, also termed gp350/220. It is the most abundantly expressed glycoprotein in the viral envelope of the Herpesviruses and is the major antigen responsible for stimulating the production of neutralising antibodies in vivo."
1082,1654,Q#19 - >PhaC2_Halomonas_GDM18,non-specific,282904,656,907,4.15e-07,54.152,pfam05109,Herpes_BLLF1,N,cl37540,"Herpes virus major outer envelope glycoprotein (BLLF1)	This family consists of the BLLF1 viral late glycoprotein, also termed gp350/220. It is the most abundantly expressed glycoprotein in the viral envelope of the Herpesviruses and is the major antigen responsible for stimulating the production of neutralising antibodies in vivo."
1083,1655,Q#19 - >PhaC2_Halomonas_GDM18,non-specific,399773,747,908,8.7e-07,51.4107,pfam07010,Endomucin,C,cl37749,Endomucin	This family consists of several mammalian endomucin proteins. Endomucin is an early endothelial-specific antigen that is also expressed on putative hematopoietic progenitor cells.
1084,1656,Q#19 - >PhaC2_Halomonas_GDM18,non-specific,282904,684,962,9.520000000000001e-07,52.9964,pfam05109,Herpes_BLLF1,N,cl37540,"Herpes virus major outer envelope glycoprotein (BLLF1)	This family consists of the BLLF1 viral late glycoprotein, also termed gp350/220. It is the most abundantly expressed glycoprotein in the viral envelope of the Herpesviruses and is the major antigen responsible for stimulating the production of neutralising antibodies in vivo."
1085,1657,Q#19 - >PhaC2_Halomonas_GDM18,non-specific,399773,743,912,9.940000000000001e-07,51.0255,pfam07010,Endomucin,C,cl37749,Endomucin	This family consists of several mammalian endomucin proteins. Endomucin is an early endothelial-specific antigen that is also expressed on putative hematopoietic progenitor cells.
1086,1658,Q#19 - >PhaC2_Halomonas_GDM18,non-specific,405896,686,938,2.02e-06,51.6322,pfam15308,CEP170_C,NC,cl25909,CEP170 C-terminus	This family includes the C-terminus of centrosomal protein of 170 kDa (CEP170).
1087,1660,Q#19 - >PhaC2_Halomonas_GDM18,non-specific,282904,656,959,2.34e-06,51.4556,pfam05109,Herpes_BLLF1,N,cl37540,"Herpes virus major outer envelope glycoprotein (BLLF1)	This family consists of the BLLF1 viral late glycoprotein, also termed gp350/220. It is the most abundantly expressed glycoprotein in the viral envelope of the Herpesviruses and is the major antigen responsible for stimulating the production of neutralising antibodies in vivo."
1088,1661,Q#19 - >PhaC2_Halomonas_GDM18,non-specific,402174,725,906,2.4e-06,51.2596,pfam10428,SOG2,NC,cl25817,RAM signalling pathway protein	SOG2 proteins in Saccharomyces cerevisiae are involved in cell separation and cytokinesis.
1089,1662,Q#19 - >PhaC2_Halomonas_GDM18,non-specific,282904,725,923,3.14e-06,51.0704,pfam05109,Herpes_BLLF1,NC,cl37540,"Herpes virus major outer envelope glycoprotein (BLLF1)	This family consists of the BLLF1 viral late glycoprotein, also termed gp350/220. It is the most abundantly expressed glycoprotein in the viral envelope of the Herpesviruses and is the major antigen responsible for stimulating the production of neutralising antibodies in vivo."
1090,1663,Q#19 - >PhaC2_Halomonas_GDM18,non-specific,402174,733,926,4.49e-06,50.104,pfam10428,SOG2,NC,cl25817,RAM signalling pathway protein	SOG2 proteins in Saccharomyces cerevisiae are involved in cell separation and cytokinesis.
1091,1664,Q#19 - >PhaC2_Halomonas_GDM18,non-specific,114270,734,919,7.01e-06,49.276,pfam05539,Pneumo_att_G,N,cl25814,Pneumovirinae attachment membrane glycoprotein G	Pneumovirinae attachment membrane glycoprotein G.
1092,1666,Q#19 - >PhaC2_Halomonas_GDM18,non-specific,405896,680,867,7.8e-06,49.7062,pfam15308,CEP170_C,NC,cl25909,CEP170 C-terminus	This family includes the C-terminus of centrosomal protein of 170 kDa (CEP170).
1093,1667,Q#19 - >PhaC2_Halomonas_GDM18,non-specific,373822,709,850,1.13e-05,49.3543,pfam15402,Spc7_N,N,cl25815,N-terminus of kinetochore NMS complex subunit Spc7	N-terminus of kinetochore NMS complex subunit Spc7.
1094,1669,Q#19 - >PhaC2_Halomonas_GDM18,non-specific,399221,674,871,1.74e-05,48.5964,pfam06075,DUF936,NC,cl25811,Plant protein of unknown function (DUF936)	This family consists of several hypothetical proteins from Arabidopsis thaliana and Oryza sativa. The function of this family is unknown.
1095,1671,Q#19 - >PhaC2_Halomonas_GDM18,non-specific,403915,721,857,2.0600000000000003e-05,45.9397,pfam12855,Ecl1, - ,cl15121,"Life-span regulatory factor	This family is involved in the chronological life-span of S. cerevisiae. Over-expression leads to an extended viability of wild-type strains, indicating a role in regulation."
1096,1673,Q#19 - >PhaC2_Halomonas_GDM18,non-specific,282904,682,937,2.71e-05,47.9888,pfam05109,Herpes_BLLF1,NC,cl37540,"Herpes virus major outer envelope glycoprotein (BLLF1)	This family consists of the BLLF1 viral late glycoprotein, also termed gp350/220. It is the most abundantly expressed glycoprotein in the viral envelope of the Herpesviruses and is the major antigen responsible for stimulating the production of neutralising antibodies in vivo."
1097,1674,Q#19 - >PhaC2_Halomonas_GDM18,non-specific,399773,686,853,2.9299999999999997e-05,46.7883,pfam07010,Endomucin,C,cl37749,Endomucin	This family consists of several mammalian endomucin proteins. Endomucin is an early endothelial-specific antigen that is also expressed on putative hematopoietic progenitor cells.
1098,1675,Q#19 - >PhaC2_Halomonas_GDM18,non-specific,284327,673,905,4e-05,47.2294,pfam06873,SerH,NC,cl25786,Cell surface immobilisation antigen SerH	This family consists of several cell surface immobilisation antigen SerH proteins which seem to be specific to Tetrahymena thermophila. The SerH locus of Tetrahymena thermophila is one of several paralogous loci with genes encoding variants of the major cell surface protein known as the immobilisation antigen (i-ag).
1099,1677,Q#19 - >PhaC2_Halomonas_GDM18,non-specific,399773,665,826,5.8200000000000005e-05,45.6327,pfam07010,Endomucin,C,cl37749,Endomucin	This family consists of several mammalian endomucin proteins. Endomucin is an early endothelial-specific antigen that is also expressed on putative hematopoietic progenitor cells.
1100,1678,Q#19 - >PhaC2_Halomonas_GDM18,non-specific,284603,727,854,0.00010235600000000001,46.225,pfam07218,RAP1,C,cl25626,Rhoptry-associated protein 1 (RAP-1)	This family consists of several rhoptry-associated protein 1 (RAP-1) sequences which appear to be specific to Plasmodium falciparum.
1101,1680,Q#19 - >PhaC2_Halomonas_GDM18,non-specific,369339,762,954,0.000121015,43.9991,pfam07382,HC2, - ,cl22465,"Histone H1-like nucleoprotein HC2	This family contains the bacterial histone H1-like nucleoprotein HC2 (approximately 200 residues long), which seems to be found mostly in Chlamydia. HC2 functions in DNA condensation, although it has been suggested that it also has other roles."
1102,1681,Q#19 - >PhaC2_Halomonas_GDM18,non-specific,402654,774,962,0.000155671,45.7955,pfam11179,DUF2967,C,cl12728,Protein of unknown function (DUF2967)	This family of proteins with unknown function appears to be restricted to Drosophila.
1103,1682,Q#19 - >PhaC2_Halomonas_GDM18,non-specific,407229,712,917,0.000177354,44.4573,pfam17061,PARM,C,cl37917,"PARM	Human PARM-1 is a mucin-like, androgen-regulated transmembrane protein that is present in most tissues, with high levels in the heart, kidney and placenta. It has been shown to be induced and expressed in prostate after castration and may have a role in cell proliferation and immortalisation in prostate cancer."
1104,1684,Q#19 - >PhaC2_Halomonas_GDM18,non-specific,401607,722,906,0.000211583,45.2196,pfam09726,Macoilin,NC,cl25928,"Macoilin family	The Macoilin proteins has an N-terminal portion that is composed of 5 trasnmembrane helices, followed by a C-terminal coiled-coil region. Macoilin is a highly conserved protein present in eukaryotes. Macoilin appears to be found in the ER and be involved in the function of neurons."
1105,1686,Q#19 - >PhaC2_Halomonas_GDM18,non-specific,407690,766,956,0.00022339400000000002,44.9507,pfam17823,DUF5585,C,cl39316,Family of unknown function (DUF5585)	This is a family of unknown function found in chordata.
1106,1687,Q#19 - >PhaC2_Halomonas_GDM18,non-specific,284327,672,899,0.000272483,44.533,pfam06873,SerH,N,cl25786,Cell surface immobilisation antigen SerH	This family consists of several cell surface immobilisation antigen SerH proteins which seem to be specific to Tetrahymena thermophila. The SerH locus of Tetrahymena thermophila is one of several paralogous loci with genes encoding variants of the major cell surface protein known as the immobilisation antigen (i-ag).
1107,1688,Q#19 - >PhaC2_Halomonas_GDM18,non-specific,369990,725,837,0.000306271,44.0823,pfam08601,PAP1,C,cl25818,"Transcription factor PAP1	The transcription factor Pap1 regulates antioxidant-gene transcription in response to H2O2. This region is cysteine rich. Alkylation of cysteine residues following treatment with a cysteine alkylating agent can mask the accessibility of the nuclear exporter Crm1, triggering nuclear accumulation and Pap1 dependent transcriptional expression."
1108,1690,Q#19 - >PhaC2_Halomonas_GDM18,non-specific,398885,663,833,0.000316257,43.4787,pfam05466,BASP1, - ,cl37731,Brain acid soluble protein 1 (BASP1 protein)	This family consists of several brain acid soluble protein 1 (BASP1) or neuronal axonal membrane protein NAP-22. The BASP1 is a neuron enriched Ca(2+)-dependent calmodulin-binding protein of unknown function.
1109,1692,Q#19 - >PhaC2_Halomonas_GDM18,non-specific,313663,795,914,0.00033173699999999997,44.3387,pfam10479,FSA_C,N,cl28773,Fragile site-associated protein C-terminus	This is the conserved C-terminal half of the protein KIAA1109 which is the fragile site-associated protein FSA. Genome-wide-association studies showed this protein to linked to the susceptibility to coeliac disease. The protein may also be associated with polycystic kidney disease.
1110,1694,Q#19 - >PhaC2_Halomonas_GDM18,non-specific,313663,784,915,0.000390705,44.3387,pfam10479,FSA_C,N,cl28773,Fragile site-associated protein C-terminus	This is the conserved C-terminal half of the protein KIAA1109 which is the fragile site-associated protein FSA. Genome-wide-association studies showed this protein to linked to the susceptibility to coeliac disease. The protein may also be associated with polycystic kidney disease.
1111,1695,Q#19 - >PhaC2_Halomonas_GDM18,non-specific,405896,705,919,0.00040423099999999996,44.3134,pfam15308,CEP170_C,C,cl25909,CEP170 C-terminus	This family includes the C-terminus of centrosomal protein of 170 kDa (CEP170).
1112,1696,Q#19 - >PhaC2_Halomonas_GDM18,non-specific,402654,666,914,0.000613996,43.8695,pfam11179,DUF2967,C,cl12728,Protein of unknown function (DUF2967)	This family of proteins with unknown function appears to be restricted to Drosophila.
1113,1697,Q#19 - >PhaC2_Halomonas_GDM18,non-specific,407690,670,918,0.000689142,43.4099,pfam17823,DUF5585,N,cl39316,Family of unknown function (DUF5585)	This is a family of unknown function found in chordata.
1114,1698,Q#19 - >PhaC2_Halomonas_GDM18,non-specific,403915,765,894,0.000709439,41.3173,pfam12855,Ecl1,N,cl15121,"Life-span regulatory factor	This family is involved in the chronological life-span of S. cerevisiae. Over-expression leads to an extended viability of wild-type strains, indicating a role in regulation."
1115,1699,Q#19 - >PhaC2_Halomonas_GDM18,non-specific,369971,706,926,0.000836904,43.2808,pfam08580,KAR9,N,cl25816,"Yeast cortical protein KAR9	The KAR9 protein in Saccharomyces cerevisiae is a cytoskeletal protein required for karyogamy, correct positioning of the mitotic spindle and for orientation of cytoplasmic microtubules. KAR9 localizes at the shmoo tip in mating cells and at the tip of the growing bud in anaphase."
1116,1701,Q#19 - >PhaC2_Halomonas_GDM18,non-specific,401607,642,911,0.00100894,42.9085,pfam09726,Macoilin,NC,cl25928,"Macoilin family	The Macoilin proteins has an N-terminal portion that is composed of 5 trasnmembrane helices, followed by a C-terminal coiled-coil region. Macoilin is a highly conserved protein present in eukaryotes. Macoilin appears to be found in the ER and be involved in the function of neurons."
1117,1702,Q#19 - >PhaC2_Halomonas_GDM18,non-specific,405955,680,943,0.00109481,42.5266,pfam15374,CCDC71L, - ,cl21212,"Coiled-coil domain-containing protein 71L	The protein family, Coiled-coil domain-containing protein 71L, is a domain of unknown function, which is found in eukaryotes."
1118,1704,Q#19 - >PhaC2_Halomonas_GDM18,non-specific,114270,726,895,0.00112711,42.3424,pfam05539,Pneumo_att_G,N,cl25814,Pneumovirinae attachment membrane glycoprotein G	Pneumovirinae attachment membrane glycoprotein G.
1119,1705,Q#19 - >PhaC2_Halomonas_GDM18,non-specific,399221,703,929,0.00113337,42.8184,pfam06075,DUF936,C,cl25811,Plant protein of unknown function (DUF936)	This family consists of several hypothetical proteins from Arabidopsis thaliana and Oryza sativa. The function of this family is unknown.
1120,1706,Q#19 - >PhaC2_Halomonas_GDM18,non-specific,250634,725,823,0.0012109000000000002,40.2313,pfam01456,Mucin, - ,cl26627,"Mucin-like glycoprotein	This family of trypanosomal proteins resemble vertebrate mucins. The protein consists of three regions. The N and C terminii are conserved between all members of the family, whereas the central region is not well conserved and contains a large number of threonine residues which can be glycosylated. Indirect evidence suggested that these genes might encode the core protein of parasite mucins, glyc…
1121,1708,Q#19 - >PhaC2_Halomonas_GDM18,non-specific,402225,808,947,0.0012495,41.4368,pfam10500,SR-25,C,cl26281,"Nuclear RNA-splicing-associated protein	SR-25, otherwise known as ADP-ribosylation factor-like factor 6-interacting protein 4, is expressed in virtually all tissues. At the N-terminus there is a repeat of serine-arginine (SR repeat), and towards the middle of the protein there are clusters of both serines and of basic amino acids. The presence of many nuclear localization signals strongly implies that this is a nuclear protein that may…
1122,1710,Q#19 - >PhaC2_Halomonas_GDM18,non-specific,407035,687,885,0.00136256,41.8294,pfam16768,NupH_GANP,N,cl25600,"Nucleoporin homology of Germinal-centre associated nuclear protein	NupH_GANP is the nucleoporin-homology domain at the N-terminus of human GANP or germinal-centre associated nuclear proteins. GANP is part of the TREX-2 complex that links transcription with nuclear messenger RNA export, and it associates with the mRNP particle through the interaction of the NupH_GANP with NXF1, the export factor. This attachment mediates efficient delivery of mRNPs to nuclear por…
1123,1712,Q#19 - >PhaC2_Halomonas_GDM18,non-specific,406391,754,911,0.00144787,42.3229,pfam15967,Nucleoporin_FG2,C,cl37900,"Nucleoporin FG repeated region	Nucleoporin_FG2, or nucleoporin p58/p45, is a family of chordate nucleoporins. The proteins carry many repeats of the FG sequence motif."
1124,1714,Q#19 - >PhaC2_Halomonas_GDM18,non-specific,407229,689,900,0.00145032,41.7609,pfam17061,PARM,C,cl37917,"PARM	Human PARM-1 is a mucin-like, androgen-regulated transmembrane protein that is present in most tissues, with high levels in the heart, kidney and placenta. It has been shown to be induced and expressed in prostate after castration and may have a role in cell proliferation and immortalisation in prostate cancer."
1125,1715,Q#19 - >PhaC2_Halomonas_GDM18,non-specific,114270,781,937,0.00166949,41.9572,pfam05539,Pneumo_att_G,NC,cl25814,Pneumovirinae attachment membrane glycoprotein G	Pneumovirinae attachment membrane glycoprotein G.
1126,1716,Q#19 - >PhaC2_Halomonas_GDM18,non-specific,369740,681,827,0.00217016,41.9401,pfam08192,Peptidase_S64,C,cl06992,"Peptidase family S64	This family of fungal proteins is involved in the processing of membrane bound transcription factor Stp1. The processing causes the signalling domain of Stp1 to be passed to the nucleus where several permease genes are induced. The permeases are important for uptake of amino acids, and processing of tp1 only occurs in an amino acid-rich environment. This family is predicted to be distantly relate…
1127,1718,Q#19 - >PhaC2_Halomonas_GDM18,non-specific,282904,665,872,0.00249205,41.8256,pfam05109,Herpes_BLLF1,N,cl37540,"Herpes virus major outer envelope glycoprotein (BLLF1)	This family consists of the BLLF1 viral late glycoprotein, also termed gp350/220. It is the most abundantly expressed glycoprotein in the viral envelope of the Herpesviruses and is the major antigen responsible for stimulating the production of neutralising antibodies in vivo."
1128,1719,Q#19 - >PhaC2_Halomonas_GDM18,non-specific,403915,790,926,0.00280856,39.7765,pfam12855,Ecl1, - ,cl15121,"Life-span regulatory factor	This family is involved in the chronological life-span of S. cerevisiae. Over-expression leads to an extended viability of wild-type strains, indicating a role in regulation."
1129,1720,Q#19 - >PhaC2_Halomonas_GDM18,non-specific,399773,765,915,0.00280916,40.6252,pfam07010,Endomucin,C,cl37749,Endomucin	This family consists of several mammalian endomucin proteins. Endomucin is an early endothelial-specific antigen that is also expressed on putative hematopoietic progenitor cells.
1130,1721,Q#19 - >PhaC2_Halomonas_GDM18,non-specific,399221,735,962,0.00284288,41.2776,pfam06075,DUF936,C,cl25811,Plant protein of unknown function (DUF936)	This family consists of several hypothetical proteins from Arabidopsis thaliana and Oryza sativa. The function of this family is unknown.
1131,1722,Q#19 - >PhaC2_Halomonas_GDM18,non-specific,114270,682,846,0.00305084,41.1868,pfam05539,Pneumo_att_G,NC,cl25814,Pneumovirinae attachment membrane glycoprotein G	Pneumovirinae attachment membrane glycoprotein G.
1132,1723,Q#19 - >PhaC2_Halomonas_GDM18,non-specific,313663,680,826,0.00325808,41.2571,pfam10479,FSA_C,N,cl28773,Fragile site-associated protein C-terminus	This is the conserved C-terminal half of the protein KIAA1109 which is the fragile site-associated protein FSA. Genome-wide-association studies showed this protein to linked to the susceptibility to coeliac disease. The protein may also be associated with polycystic kidney disease.
1133,1724,Q#19 - >PhaC2_Halomonas_GDM18,non-specific,405860,722,899,0.00332072,40.8998,pfam15265,FAM196,NC,cl24281,FAM196 family	This protein family is a domain of unknown function. This family of proteins is found in eukaryotes and are typically between 441 and 534 amino acids in length.
1134,1726,Q#19 - >PhaC2_Halomonas_GDM18,non-specific,293681,714,923,0.0035821,41.1437,pfam17076,SBE2,C,cl27668,"SBE2, cell-wall formation	SBE2, cell-wall formation. "
1135,1728,Q#19 - >PhaC2_Halomonas_GDM18,non-specific,398270,762,882,0.00389092,40.4053,pfam04484,QWRF,C,cl25904,"QWRF family	AUG8 belongs to the plant QWRF motif-containing protein family, which also includes microtubule-associated protein ENDOSPERM DEFECTIVE 1 and SNOWY COTYLEDON 3. AUG8 binds the microtubule plus-end and participates in the reorientation of microtubules in hypocotyls (the stem of a germinating seedling)."
1136,1730,Q#19 - >PhaC2_Halomonas_GDM18,non-specific,406391,731,911,0.00402679,40.7821,pfam15967,Nucleoporin_FG2,C,cl37900,"Nucleoporin FG repeated region	Nucleoporin_FG2, or nucleoporin p58/p45, is a family of chordate nucleoporins. The proteins carry many repeats of the FG sequence motif."
1137,1731,Q#19 - >PhaC2_Halomonas_GDM18,non-specific,250634,745,832,0.00512543,38.3053,pfam01456,Mucin,C,cl26627,"Mucin-like glycoprotein	This family of trypanosomal proteins resemble vertebrate mucins. The protein consists of three regions. The N and C terminii are conserved between all members of the family, whereas the central region is not well conserved and contains a large number of threonine residues which can be glycosylated. Indirect evidence suggested that these genes might encode the core protein of parasite mucins, glyc…
1138,1732,Q#19 - >PhaC2_Halomonas_GDM18,non-specific,406391,729,912,0.00524991,40.3969,pfam15967,Nucleoporin_FG2,C,cl37900,"Nucleoporin FG repeated region	Nucleoporin_FG2, or nucleoporin p58/p45, is a family of chordate nucleoporins. The proteins carry many repeats of the FG sequence motif."
1139,1733,Q#19 - >PhaC2_Halomonas_GDM18,non-specific,284603,797,917,0.005774100000000001,40.446999999999996,pfam07218,RAP1,C,cl25626,Rhoptry-associated protein 1 (RAP-1)	This family consists of several rhoptry-associated protein 1 (RAP-1) sequences which appear to be specific to Plasmodium falciparum.
1140,1734,Q#19 - >PhaC2_Halomonas_GDM18,non-specific,397896,794,924,0.00594891,40.409,pfam03999,MAP65_ASE1,N,cl27203,Microtubule associated protein (MAP65/ASE1 family)	Microtubule associated protein (MAP65/ASE1 family).
1141,1736,Q#19 - >PhaC2_Halomonas_GDM18,non-specific,402088,811,958,0.0063356,40.0128,pfam10310,DUF5427,C,cl24229,"Family of unknown function (DUF5427)	This is a domain of unknown function. Family members found in Saccharomyces cerevisiae, are synthetic lethal with genes involved in maintenance of telomere capping. However, experimental evidence is yet to verify the exact function of family members and the domain."
1142,1738,Q#19 - >PhaC2_Halomonas_GDM18,non-specific,398270,821,932,0.00684936,39.6349,pfam04484,QWRF,C,cl25904,"QWRF family	AUG8 belongs to the plant QWRF motif-containing protein family, which also includes microtubule-associated protein ENDOSPERM DEFECTIVE 1 and SNOWY COTYLEDON 3. AUG8 binds the microtubule plus-end and participates in the reorientation of microtubules in hypocotyls (the stem of a germinating seedling)."
[truncated: 9 more rows]
